# Supplementary material for: Genome-scale CRISPR-Cas9 knockout screening in gastrointestinal stromal tumor with Imatinib resistance
Source: Mol Cancer. 2018 Aug 13;17:121. doi: 10.1186/s12943-018-0865-2 (PMC6090611; doi:10.1186/s12943-018-0865-2)
Supplement: Supplementary file 2 — Table S1. human geckov2 library a. (XLSX 2104 kb) [file 12943_2018_865_MOESM2_ESM.xlsx]

## Sheet: human_geckov2_library_a_2
gene_id	UID	seq
A1BG	HGLibA_00001	GTCGCTGAGCTCCGATTCGA	HGLibA_00076
A1BG	HGLibA_00002	ACCTGTAGTTGCCGGCGTGC
A1BG	HGLibA_00003	CGTCAGCGTCACATTGGCCA
A1CF	HGLibA_00004	CGCGCACTGGTCCAGCGCAC
A1CF	HGLibA_00005	CCAAGCTATATCCTGTGCGC
A1CF	HGLibA_00006	AAGTTGCTTGATTGCATTCT
A2M	HGLibA_00007	CGCTTCTTAAATTCTTGGGT
A2M	HGLibA_00008	TCACAGCGAAGGCGACACAG
A2M	HGLibA_00009	CAAACTCCTTCATCCAAGTC
A2ML1	HGLibA_00010	AAATTTCCCCTCCGTTCAGA
A2ML1	HGLibA_00011	GCTTACCTGTAGTTCCACCA
A2ML1	HGLibA_00012	TATTTCCAACTCCCGACACC
A3GALT2	HGLibA_00013	CGAATGCGCGTCGCGTTCGA
A3GALT2	HGLibA_00014	CTTCGAACGCGACGCGCATT
A3GALT2	HGLibA_00015	CGGCAGATCCTACTTACACT
A4GALT	HGLibA_00016	CAGTCCCGCTACGTCCTCAA
A4GALT	HGLibA_00017	CTACTGCCCCACGACGCACG
A4GALT	HGLibA_00018	CTTTGAGGACATCAACCCCG
A4GNT	HGLibA_00019	CAGCTCGGATGCATCCCGCC
A4GNT	HGLibA_00020	GTAGCGCCTCCACTCTCGAT
A4GNT	HGLibA_00021	GAAACACAATGCCACGTCTG
AAAS	HGLibA_00022	TCCCTTATCAGGCGTGATGT
AAAS	HGLibA_00023	CCCAGACGGCAGCAAAATCC
AAAS	HGLibA_00024	GTGGGGTGACCAACCTGCTC
AACS	HGLibA_00025	CCCCGGTCGGGAGGAGATCC
AACS	HGLibA_00026	CTTCTCACGTGTGTATGATG
AACS	HGLibA_00027	GTTATGATGACTTGTACCAT
AADAC	HGLibA_00028	GTCACCCGACTTCGCAACAC
AADAC	HGLibA_00029	GAACCCCAGTGTTGCGAAGT
AADAC	HGLibA_00030	AAAGCTCCCGACAACCTTAA
AADACL2	HGLibA_00031	AATATATCACAGCTCGCCTT
AADACL2	HGLibA_00032	TGTTTGCCGTCCATCTATTC
AADACL2	HGLibA_00033	TTTGGCAAGTACAATCGTAC
AADACL3	HGLibA_00034	ATCGTGTACTACCACGGTGG
AADACL3	HGLibA_00035	AAATCCGTGACCACAACATC
AADACL3	HGLibA_00036	GATCCACTCCATATGCATCC
AADACL4	HGLibA_00037	CGGGTATCGTCCCAAAACGC
AADACL4	HGLibA_00038	TCGTACTTCCTCCAGACGTC
AADACL4	HGLibA_00039	ACCATGTCACGCGGACCCCC
AADAT	HGLibA_00040	ACCAAAATCGATGATCTCCT
AADAT	HGLibA_00041	CTTCAGTATTCTCCGAGTGC
AADAT	HGLibA_00042	ATTAACCAGTGAACGCAAAA
AAED1	HGLibA_00043	ATGACTGTCCAATCACTATA
AAED1	HGLibA_00044	AATGTCACCCTTATAGTGAT
AAED1	HGLibA_00045	GCTTACCTGGACCTAAAATG
AAGAB	HGLibA_00046	ACCATTCTTCATCACTACAT
AAGAB	HGLibA_00047	GCCTTGATAGTGTCTCCTCA
AAGAB	HGLibA_00048	AGCAGACATCAATCTATGTG
AAK1	HGLibA_00049	GACCATTTCTGGTGCTCGAT
AAK1	HGLibA_00050	GTCCTATCGAGCACCAGAAA
AAK1	HGLibA_00051	GTTGACAAACATGCGTTTCA
AAMDC	HGLibA_00052	AGGCTCTAATACAACCTATA
AAMDC	HGLibA_00053	TCCCAAGTCCGACTACCCCC
AAMDC	HGLibA_00054	GGTGTACAGACTCTTGTGAT
AAMP	HGLibA_00055	ATCGCTGAGCCGCCATACGA
AAMP	HGLibA_00056	GGAGGGCCCCGACGATAGCG
AAMP	HGLibA_00057	CTCCAGGTCTCCCGCTTCAA
AANAT	HGLibA_00058	CGCGTCCTCGCACATGAGCG
AANAT	HGLibA_00059	ACCTTCACGCTCGATCTCAA
AANAT	HGLibA_00060	CCTTCATCATCGGCTCGCTC
AAR2	HGLibA_00061	GAGGTCGGGCCCAAGTTCCG
AAR2	HGLibA_00062	GGCACAGATCTGTCGATTCT
AAR2	HGLibA_00063	AAAGTCCCACCGGAACTTCT
AARD	HGLibA_00064	CGTCCCGCGTGCGACTTCTT
AARD	HGLibA_00065	GTCCCCGAAGAAGTCGCACG
AARD	HGLibA_00066	AAAAGATGATGCTGCGAATC
AARS	HGLibA_00067	CCACGCTCGGACCATCACTG
AARS	HGLibA_00068	TGGGGGCAAACATAATGACC
AARS	HGLibA_00069	TCACACCTTCTTCGAGATGC
AARS2	HGLibA_00070	CCATTCGAAGGTCGCCCGCA
AARS2	HGLibA_00071	GCCGCGGGGCCGCACGGAAG
AARS2	HGLibA_00072	AAGCCTGCCATCTCGCTTCG
AARSD1	HGLibA_00073	GTGCTGAGAGTGACTCGCCG
AARSD1	HGLibA_00074	TTCATTGACGCTCTGCTCAA
AARSD1	HGLibA_00075	AGATGTCATTGATTGTACCA
AASDH	HGLibA_00076	GACCTTCGATCCTTCTGTTG
AASDH	HGLibA_00077	TAAGGCTGCCTCCTGTTATA
AASDH	HGLibA_00078	TCGATAGGTACATAAGCAGC
AASDHPPT	HGLibA_00079	ACCCGATGGATCTAGACATC
AASDHPPT	HGLibA_00080	AGGCTGGTCGTCTGATGATA
AASDHPPT	HGLibA_00081	ATCCTGATGTCTAGATCCAT
AASS	HGLibA_00082	TCTGGATCACATGTTAGCAA
AASS	HGLibA_00083	GTTAACTTTGTTTGTGATGC
AASS	HGLibA_00084	TAGGCAGTGATTACATCCAA
AATF	HGLibA_00085	GTTGAACCCGCGACCAAGCG
AATF	HGLibA_00086	CGCTCTGTCTATCGAGTTCT
AATF	HGLibA_00087	GTCTACTCACCAGACGATCC
AATK	HGLibA_00088	GCGCTGGATCGCGCCAGAGC
AATK	HGLibA_00089	CCGTGAGCAGGCAGTTCCGC
AATK	HGLibA_00090	TCGTGACTGCCGACCAGCTG
ABAT	HGLibA_00091	TGCAATTACGAAGAGAGCCG
ABAT	HGLibA_00092	CATGTTGCTCGCCCAGCGCC
ABAT	HGLibA_00093	CCAGCACAGCTACCGCCTGC
ABCA1	HGLibA_00094	GCCTCCGAGCATCTGAGAAC
ABCA1	HGLibA_00095	TGTTTCCGTTACCCGACTCC
ABCA1	HGLibA_00096	CCTCCCCAGGAGTCGGGTAA
ABCA10	HGLibA_00097	TCAGAGTGCTCCTTTATAAC
ABCA10	HGLibA_00098	CATATCGCCTGAAGTTTAAT
ABCA10	HGLibA_00099	CTTCCTTAAAGAACACTGTT
ABCA12	HGLibA_00100	CAAGTGCTCGCACGAATTCT
ABCA12	HGLibA_00101	CCTCGAAACCTTCCTAGTAC
ABCA12	HGLibA_00102	CCCGGAACATATACTTTCAA
ABCA13	HGLibA_00103	AGACCAAATCACCGCCCTGC
ABCA13	HGLibA_00104	ACCCACACTCTTCCAATATG
ABCA13	HGLibA_00105	TACTTGAGCAACTTGATTCC
ABCA2	HGLibA_00106	GAGTGCTTGGGCCGTGCTAT
ABCA2	HGLibA_00107	CTCGGTGGCCAGAAACCCGC
ABCA2	HGLibA_00108	GAAGCCCACCATCTCCGTGA
ABCA3	HGLibA_00109	TCCGTGTGTAACTGAACCGT
ABCA3	HGLibA_00110	GCGCGGCTTTCCCTCCGAGA
ABCA3	HGLibA_00111	TCATGAAGGAGGCGGCGATG
ABCA4	HGLibA_00112	CACCTCGAAGCCGGGCATAA
ABCA4	HGLibA_00113	ATGCCACCGTAGCAGGCAAG
ABCA4	HGLibA_00114	GCAATTGATGAGCTGCTCAC
ABCA5	HGLibA_00115	TCTAAGCCGAGCAACTTTGT
ABCA5	HGLibA_00116	GAAATAGATACCTTTCCCCG
ABCA5	HGLibA_00117	TCTACTGATCATCTACCTGA
ABCA6	HGLibA_00118	TGGGGCCTCTCAATACTTCT
ABCA6	HGLibA_00119	GTACACCTACCTTTCAAAAG
ABCA6	HGLibA_00120	AAGATGATTCCCATAGCATA
ABCA7	HGLibA_00121	GCTCTCCAAAGACGCGCGCC
ABCA7	HGLibA_00122	ACTCACTGCAGATTCGCGGC
ABCA7	HGLibA_00123	GAGGCCACAGCAATTCGACC
ABCA8	HGLibA_00124	TAAATGTATCTACCCGTCCC
ABCA8	HGLibA_00125	TCATTTACTTGATGACTATG
ABCA8	HGLibA_00126	TCTTTAATACTTTCCTCATC
ABCA9	HGLibA_00127	AATCAGTTGCAACTCCTCCT
ABCA9	HGLibA_00128	TACGTCATTGATGACAATGA
ABCA9	HGLibA_00129	AAAGAGCACAGAGACCATTC
ABCB1	HGLibA_00130	TTGGACTGTCAGCTGCTGTC
ABCB1	HGLibA_00131	GAAGCTAACCCTTGTGATTT
ABCB1	HGLibA_00132	CCAAACACCAGCATCATGAG
ABCB10	HGLibA_00133	CAGCTAGCTGAGGAACGTAT
ABCB10	HGLibA_00134	TACCATCATACTGATGCCTA
ABCB10	HGLibA_00135	TTCTTTGACAAGACTCGCAC
ABCB11	HGLibA_00136	GGAACTGTTAGTCCATACAA
ABCB11	HGLibA_00137	CCAAAAATGAGTAGCACGCC
ABCB11	HGLibA_00138	AAGAATTACTGAGTCAGACA
ABCB4	HGLibA_00139	AAAGTCGCCCTCCGCGCTCG
ABCB4	HGLibA_00140	GAGACCTGATCCGTGAGCTA
ABCB4	HGLibA_00141	TTTAGTTTCGATACTCCGAT
ABCB5	HGLibA_00142	CTGCAGCACGACAGACCAAG
ABCB5	HGLibA_00143	GGACATCACACTCATGATCC
ABCB5	HGLibA_00144	AGGTTGACCCTGTATTATGT
ABCB6	HGLibA_00145	CTTCCTGCCAAAATCTCGCC
ABCB6	HGLibA_00146	GGAACGGGCACTCAATGTGT
ABCB6	HGLibA_00147	TCCCCAGTCCTATACATTGC
ABCB7	HGLibA_00148	TCAGCATGTTTCCCGACATC
ABCB7	HGLibA_00149	TTACTAGATCTCCAACAGTA
ABCB7	HGLibA_00150	CTGTATTTGGTGCATCACTC
ABCB8	HGLibA_00151	CCGCTTGACAACTGACGTGC
ABCB8	HGLibA_00152	CAGTCATGAAACTCCCTACG
ABCB8	HGLibA_00153	TAAAGCGAGACCCCACGACA
ABCB9	HGLibA_00154	TGACGATGCCATCAATGGCG
ABCB9	HGLibA_00155	GCAATTAGCTCATTTGCCGC
ABCB9	HGLibA_00156	AGCGGAAGAGACAGTTTCGA
ABCC1	HGLibA_00157	CCGATGGCTCCGACCCGCTC
ABCC1	HGLibA_00158	CGGAAAACATCATCAGGTCG
ABCC1	HGLibA_00159	CAAGTTCGTGAATGACACGA
ABCC10	HGLibA_00160	TGCACGTGTACCAAGCTTAC
ABCC10	HGLibA_00161	GTAAGCTTGGTACACGTGCA
ABCC10	HGLibA_00162	ATCCGAGACAACATCCTCTT
ABCC11	HGLibA_00163	TGTCGATGCCACGATTCACG
ABCC11	HGLibA_00164	GTGAATCGTGGCATCGACAT
ABCC11	HGLibA_00165	CTAAGCGACTCCGTAAGCTT
ABCC12	HGLibA_00166	CGTGCGGTAGTTGATGGCCC
ABCC12	HGLibA_00167	CTGGGCCATCAACTACCGCA
ABCC12	HGLibA_00168	TGCCGCACTCACCGGCCCTA
ABCC2	HGLibA_00169	GGATTGGTATATCGAACAGC
ABCC2	HGLibA_00170	GTATCGAGAGAATCCAGAAT
ABCC2	HGLibA_00171	TCCTTACCTGTAAGAGTGTC
ABCC3	HGLibA_00172	GCCGCTCATACTGTATCAGC
ABCC3	HGLibA_00173	GGATGATGTAGCCACGACAA
ABCC3	HGLibA_00174	GGCGACCCACAGGTAGATGC
ABCC4	HGLibA_00175	GGCACTTCGTCTTAGTAACA
ABCC4	HGLibA_00176	CTTCCTCTAATCTCCGTTTA
ABCC4	HGLibA_00177	TGATGTGAACAAGTTTGATC
ABCC5	HGLibA_00178	AGATCCACACAACCCTTCGC
ABCC5	HGLibA_00179	GTGCCTGATGATCACGCAGC
ABCC5	HGLibA_00180	AAACATTCTCTGCCCATCGT
ABCC6	HGLibA_00181	AGTCCTGTGTACCTCCAGCG
ABCC6	HGLibA_00182	ATCGTGGTGAGCCACACAGT
ABCC6	HGLibA_00183	TGTTCCTGATTCACACCGAG
ABCC8	HGLibA_00184	GCGTAGCTGCGAGAAGCCGA
ABCC8	HGLibA_00185	TGATGACATTGACCTCCACG
ABCC8	HGLibA_00186	GATGTTGTGATAGTAGACCA
ABCC9	HGLibA_00187	CCTCTTTATGCCAGCCGTGA
ABCC9	HGLibA_00188	TTTCTAGGCGGCGGGAATCA
ABCC9	HGLibA_00189	TCTTCATATAATATCAACGA
ABCD1	HGLibA_00190	CCTGTCGTTCCGCAGCCGTC
ABCD1	HGLibA_00191	CGACGACATGATCCGCTCAA
ABCD1	HGLibA_00192	GCGGATCATGTCGTCGTACA
ABCD2	HGLibA_00193	CCTTATTGCACTGTTGACGA
ABCD2	HGLibA_00194	TTTCATAGGCGTGGTCTACT
ABCD2	HGLibA_00195	CAGCAGTGGACTAATTATGG
ABCD3	HGLibA_00196	CTCGAACATATTGTGATGTT
ABCD3	HGLibA_00197	GTGGTTTGCAGTGGTATCAT
ABCD3	HGLibA_00198	ACCACCATTACAGAACAATG
ABCD4	HGLibA_00199	TACCTGCAGCCGAAGTACGC
ABCD4	HGLibA_00200	GAGACCTCACCTGCGTACTT
ABCD4	HGLibA_00201	GTCTCAGGTCATGGCGGTCG
ABCE1	HGLibA_00202	TAATAACTCACAGTTGATTT
ABCE1	HGLibA_00203	ACAAATGTACCTCCTTCATC
ABCE1	HGLibA_00204	AGACTTAAACCTGATGAAGG
ABCF1	HGLibA_00205	AAAAAGCGAGATACCCGAAA
ABCF1	HGLibA_00206	GTACCCGCCCCAAAACCCCG
ABCF1	HGLibA_00207	CTCAGTGCCAACCAGTGATG
ABCF2	HGLibA_00208	ATGATCAGTACGTGAAGACG
ABCF2	HGLibA_00209	CCTAGATGCTTGCGTGTGGT
ABCF2	HGLibA_00210	AGATCAGATTGCACACATGA
ABCF3	HGLibA_00211	TCCGCCCCACCAGCCCGTAA
ABCF3	HGLibA_00212	TAGGGGCGTCCAGTAGCACC
ABCF3	HGLibA_00213	GCCGCCGTTACGGGCTGGTG
ABCG1	HGLibA_00214	GTCCACGCTGATGAACATCC
ABCG1	HGLibA_00215	ACTGAGACGGACCTGCTGAA
ABCG1	HGLibA_00216	ATTTCCGGGAAGTTCAATAG
ABCG2	HGLibA_00217	ACATCTCCAGATAATCCACT
ABCG2	HGLibA_00218	GACAGCTTCCAATGACCTGA
ABCG2	HGLibA_00219	CGAAGATTTGCCTCCACCTG
ABCG4	HGLibA_00220	TGATGTCGTGCTCCCACACG
ABCG4	HGLibA_00221	TCGTGTGGGAGCACGACATC
ABCG4	HGLibA_00222	TCATGGCTTCCAACACCGTG
ABCG5	HGLibA_00223	TCCTTTAAAGCCACCGCGTG
ABCG5	HGLibA_00224	GCCGGGATTGCCGCGGCGGA
ABCG5	HGLibA_00225	GTAGTGCAGCGTCTCGCGCA
ABCG8	HGLibA_00226	CACGGCGGCAAGATCAAGTC
ABCG8	HGLibA_00227	GCTGCCCATTGATCCAGATC
ABCG8	HGLibA_00228	GGTACCTGAGCTCCCTATGA
ABHD1	HGLibA_00229	GACCCTACCGTTCCACAAGT
ABHD1	HGLibA_00230	GGTGCAAGACGTATGTATCC
ABHD1	HGLibA_00231	GTAGAAAGTCTCGGTGGTGA
ABHD10	HGLibA_00232	TTGGAAGGTCTGGTCGATTA
ABHD10	HGLibA_00233	TGCAATTGCACGACCAGAGA
ABHD10	HGLibA_00234	TACAAAAGCGTTGGCGATTG
ABHD11	HGLibA_00235	CCGCTCCCGTGCCCGAAAAC
ABHD11	HGLibA_00236	GGCTAGCTTACTGCACGAAC
ABHD11	HGLibA_00237	GAGCCCGTGCAAAAAGACGA
ABHD12	HGLibA_00238	TGGTACCTGCGTTCCCATGC
ABHD12	HGLibA_00239	GCGTTCTTCCACCAGACTGC
ABHD12	HGLibA_00240	TGATTCAAACCTTGATCCTG
ABHD12B	HGLibA_00241	ACATGGTCGACCGCAACCTG
ABHD12B	HGLibA_00242	GCCGCATCGCCCGAGCCGCC
ABHD12B	HGLibA_00243	TATGAAGCAGCCCTTCGTGA
ABHD13	HGLibA_00244	GTGTCATTGTGAGTCCCATC
ABHD13	HGLibA_00245	GCTAATCTCTTAGTCCGAGA
ABHD13	HGLibA_00246	CGATGCGTTACCTTCCTTTA
ABHD14A	HGLibA_00247	GAGCACCTCGCGGTAAAAGA
ABHD14A	HGLibA_00248	ACTCCAACCCTTATCCTGTA
ABHD14A	HGLibA_00249	CTCCCACGTGTGAGAGTTAA
ABHD14B	HGLibA_00250	TACCTTCACACTGGCATAGT
ABHD14B	HGLibA_00251	TTCGCTTCTCCTCCGAGACC
ABHD14B	HGLibA_00252	GTGATCAGTCCATCACTGAG
ABHD15	HGLibA_00253	TTCGTCCTGCCCGTAGCGCC
ABHD15	HGLibA_00254	CCGCTGTTCGCGGTGAGCGA
ABHD15	HGLibA_00255	CGGGTCGTTGCGGTCCCAGT
ABHD16A	HGLibA_00256	AGGGGAGGACCGACGGATAC
ABHD16A	HGLibA_00257	GTACTATCAGCCCCGTGCCC
ABHD16A	HGLibA_00258	TTTACAGATCCTGTATCCGT
ABHD16B	HGLibA_00259	CGCCTCGTGGAGCGCTACCA
ABHD16B	HGLibA_00260	CTTCGACGACCTTGTGCCGC
ABHD16B	HGLibA_00261	GCACCGCTACCCCGTCGTGA
ABHD17A	HGLibA_00262	GACTCCAACAACCCAGCGCC
ABHD17A	HGLibA_00263	CAGAACCCCACCTGGCGAGA
ABHD17A	HGLibA_00264	TACACGGTCCTCTTCTCGCA
ABHD17B	HGLibA_00265	GGCAACGTTCAAACAATGCG
ABHD17B	HGLibA_00266	GAGTAAAGTGTATTTCGCAT
ABHD17B	HGLibA_00267	ATCTGTCTGAACGAGCAGAC
ABHD17C	HGLibA_00268	CGCTGCGCATTCATACCTCG
ABHD17C	HGLibA_00269	GACAGCGCTCGTACATCGCT
ABHD17C	HGLibA_00270	ACCTCAGCGAGCGCGCCGAC
ABHD2	HGLibA_00271	TTACCATAGGTGAACATGCG
ABHD2	HGLibA_00272	TCGCCACGCATGTTCACCTA
ABHD2	HGLibA_00273	GATACATTCCACCGTTGATC
ABHD3	HGLibA_00274	TACAGAAACGTACTACCCGA
ABHD3	HGLibA_00275	TGGACCTGCGGATGTTGTCC
ABHD3	HGLibA_00276	CCGAGCCGAAGAACCCCACC
ABHD4	HGLibA_00277	GCAAAACGACCGCACCCCCT
ABHD4	HGLibA_00278	CGGAATCGCTGCACCAGACC
ABHD4	HGLibA_00279	TTGGCTGTTCTTCGAGTAGC
ABHD5	HGLibA_00280	ACTCGCTGAAGTACCCATCA
ABHD5	HGLibA_00281	GCACAACCTAGGTGGATTCT
ABHD5	HGLibA_00282	TAAGTCTAGTGCAGCGTTTA
ABHD6	HGLibA_00283	CCCCTTCCAGGTACTGGCGG
ABHD6	HGLibA_00284	GCAAGTTAAGAGGATACACC
ABHD6	HGLibA_00285	AACATGTTTGTGATTGCGGG
ABHD8	HGLibA_00286	TGCCCTCGTCGATGAGCTTC
ABHD8	HGLibA_00287	CCATGATGAGCGGCCAGTAC
ABHD8	HGLibA_00288	CAAACTTATCGTGCATGCCG
ABI1	HGLibA_00289	ACAGGGCGCTCCATATTCGC
ABI1	HGLibA_00290	AGTAGTCTGCCACCCGAGTC
ABI1	HGLibA_00291	AGCGCCCTGTAAGGTATATT
ABI2	HGLibA_00292	GCACTCCCCCTATCGCACAC
ABI2	HGLibA_00293	GGGCTAGGTACGTAATCATT
ABI2	HGLibA_00294	TATAACGAACTGGTCGTTCA
ABI3	HGLibA_00295	AGTAGTCAGCGACCCGCAGC
ABI3	HGLibA_00296	CCTTGATGCTCTTTCGAGAC
ABI3	HGLibA_00297	CGACATTGGCCATGGGATCA
ABI3BP	HGLibA_00298	GTTGCATTTGCCACCTCGCA
ABI3BP	HGLibA_00299	TGGCACTCTGACACCGAGCT
ABI3BP	HGLibA_00300	CAAGTCACTGTCCCAATGAC
ABL1	HGLibA_00301	TGTCCCCCAACTACGACAAG
ABL1	HGLibA_00302	CCTCGTACACCTCCCCGTAC
ABL1	HGLibA_00303	CCGGCAGGAGGTGAACGCCG
ABL2	HGLibA_00304	GTCCATCTCGCTCAGGTACG
ABL2	HGLibA_00305	TCCCTCGTACCTGAGCGAGA
ABL2	HGLibA_00306	TCTCTGTGGTGCGCCCCGCC
ABLIM1	HGLibA_00307	CTTGATATCTCTTCCGCAGC
ABLIM1	HGLibA_00308	CGAAGCACTTCACCCTTGCA
ABLIM1	HGLibA_00309	CATTTATGGCAGTGAATGAC
ABLIM2	HGLibA_00310	CGCGCTGCTGCCCACCGATA
ABLIM2	HGLibA_00311	CCGAGTGACCTTCAACGGGA
ABLIM2	HGLibA_00312	GTGATAGTCAGCTTCGCAGT
ABLIM3	HGLibA_00313	GTCATCCAGTGCTACCGCTG
ABLIM3	HGLibA_00314	CTTCGCCTGTGATGAAGTCC
ABLIM3	HGLibA_00315	CCACTTACTGCTAGTGTTCA
ABO	HGLibA_00316	GATGGTCTACCCCCAGTCAA
ABO	HGLibA_00317	GGATCATAGGTCGAAGTGCG
ABO	HGLibA_00318	AGCCCCAGAAGTCTAATGCC
ABP1	HGLibA_00319	GATCCAGCGCTGGACGTAGT
ABP1	HGLibA_00320	GGTGCACTACCGCGTAGACC
ABP1	HGLibA_00321	CGGAGAGCGCATTGCCTATG
ABR	HGLibA_00322	CGATAACTATAAAGTCGCTC
ABR	HGLibA_00323	CGACTCATCGATGTACGGCA
ABR	HGLibA_00324	ACGCTTTGTACACACCGAGC
ABRA	HGLibA_00325	ATGTCCACCCGCCTACACAA
ABRA	HGLibA_00326	CAGCATGGCTCCGGGCGAAA
ABRA	HGLibA_00327	GATGTGCTCCTCAGCACGCT
ABRACL	HGLibA_00328	CTCTTAAAGCTGCAAAACGA
ABRACL	HGLibA_00329	AGTGGAGGAAATTCATCGTT
ABRACL	HGLibA_00330	TGCCAACCTCTTTGAAGCAT
ABT1	HGLibA_00331	CGAGCCCGTTCACGTCCCCC
ABT1	HGLibA_00332	TAGACTGGCCGCCACGCGCT
ABT1	HGLibA_00333	GGTCGGACGCGTCTTCTTTC
ABTB1	HGLibA_00334	GCGCTCACCATCGAAGGTGT
ABTB1	HGLibA_00335	ATAGTAATCCCGCCTCCTGC
ABTB1	HGLibA_00336	CTGCTGCAGTACCTGTACAC
ABTB2	HGLibA_00337	TGCGTACTCGTGGATGCGCA
ABTB2	HGLibA_00338	CGGCTCGCTCGTCATGGCCC
ABTB2	HGLibA_00339	CGCCGGCGCTCATGCTGTAC
ACAA1	HGLibA_00340	GATTCGGGCCATGATTGCCC
ACAA1	HGLibA_00341	ATTCACGTCCTTGAGAACCG
ACAA1	HGLibA_00342	CACCCCCGACGAGCTTCTCT
ACAA2	HGLibA_00343	CAAGCTTGGATCAGATATCA
ACAA2	HGLibA_00344	CTTACCAATACCCATGATAG
ACAA2	HGLibA_00345	ATTGTGGGCTACTTTGTATC
ACACA	HGLibA_00346	TGCAATTAGATTCGTTGTCA
ACACA	HGLibA_00347	GCAGAATTTGTTACTCGCTT
ACACA	HGLibA_00348	TGGCTTGCACCTAGTAAAGC
ACACB	HGLibA_00349	GATCATTACGTCCCCGTCCC
ACACB	HGLibA_00350	GGGTTGGGACCTGTAGCGTC
ACACB	HGLibA_00351	CGTTGTCGCCCAGACGCTAC
ACAD10	HGLibA_00352	GTACAGAATCGTATCCCTTC
ACAD10	HGLibA_00353	GTTAAAGACCTCCGTGCCTG
ACAD10	HGLibA_00354	ATAACTCAAATTCGGGCAAA
ACAD11	HGLibA_00355	CCACTCCGATAGCTGTTGCA
ACAD11	HGLibA_00356	CTAACTGTACCTCTTTAGGG
ACAD11	HGLibA_00357	CTGAGCCAATGTTTCTACCG
ACAD8	HGLibA_00358	AGACCCCTCCGAAGCCTAGC
ACAD8	HGLibA_00359	TCTGACCTCCGCTAAGAAAC
ACAD8	HGLibA_00360	TCCGAAGCTATCAATCATCC
ACAD9	HGLibA_00361	CGCCAGTTTAGGCAAGTATT
ACAD9	HGLibA_00362	CTCCCCTAGTCTTGAGTACA
ACAD9	HGLibA_00363	TGACCTTGAGGCCAATAGCC
ACADL	HGLibA_00364	TGTACTCCGCAGCTATTGTC
ACADL	HGLibA_00365	CGCGTAGGGACCCTCGGAGA
ACADL	HGLibA_00366	CTCACCGCGCGGCGGGCAGC
ACADM	HGLibA_00367	GCCAATCGACAACGTGAACC
ACADM	HGLibA_00368	TCCCCCTAATTAGAAGAGCC
ACADM	HGLibA_00369	TGCTCGTAAATTTGCCAGAG
ACADS	HGLibA_00370	TGGCGTAGGCCAGGTAATCG
ACADS	HGLibA_00371	CAGAACCCATGAGTCGCCCT
ACADS	HGLibA_00372	GGCAGGTACCTGGTTCGCTG
ACADSB	HGLibA_00373	ATCCACTGTGCTCGTGATAG
ACADSB	HGLibA_00374	TTCCTCTATCACGAGCACAG
ACADSB	HGLibA_00375	TATTGAGTAGAGCTTCTGAC
ACADVL	HGLibA_00376	TGTCTAACCGAGCCCTCAAG
ACADVL	HGLibA_00377	GCTGGCAGGAACCCGGATAA
ACADVL	HGLibA_00378	CGATGACAGCAAAGACGATG
ACAN	HGLibA_00379	GCTACACCCTCGACTTTGAC
ACAN	HGLibA_00380	GCGGGTCAACAGTGCCTATC
ACAN	HGLibA_00381	CCCCAGAGTCATTGGAGCGC
ACAP1	HGLibA_00382	GCCAGCCGCGCCTTCGTTGT
ACAP1	HGLibA_00383	AAATGCCGACAACGAAGGCG
ACAP1	HGLibA_00384	GGCTTCCACCAGCTCAATAG
ACAP2	HGLibA_00385	AGCCCTCGATTATGTGCTTC
ACAP2	HGLibA_00386	CATTACTAGAATACTGAGCC
ACAP2	HGLibA_00387	TAGTAATGATGCTGTCGTTG
ACAP3	HGLibA_00388	TTTGACGTGGACGCGCCCAG
ACAP3	HGLibA_00389	GTCCACGTCAAACTCCACTT
ACAP3	HGLibA_00390	GGTAGTTCACCACCTCCTGT
ACAT1	HGLibA_00391	TGCTCCATCATTCAGTGTAC
ACAT1	HGLibA_00392	AATGCCAGTACACTGAATGA
ACAT1	HGLibA_00393	TCCTACAAGGCAGGCAGTAT
ACAT2	HGLibA_00394	TCGGCGGCGCGGACCATCAT
ACAT2	HGLibA_00395	GCCGCCGAGACGATGACCAC
ACAT2	HGLibA_00396	TGCCTTGCAGTCCAGTCAAT
ACBD3	HGLibA_00397	TATGCAGCCCAACAGTATCC
ACBD3	HGLibA_00398	GATAGTGTTGCTCCTGCAAC
ACBD3	HGLibA_00399	AAGGCTTCGACGGGAGGAAG
ACBD4	HGLibA_00400	TCACCACTTATATCGTCCAA
ACBD4	HGLibA_00401	ATTCTACAGTTACTACAAGC
ACBD4	HGLibA_00402	CAGCCTCACCGTTCTTGGGC
ACBD5	HGLibA_00403	GAAGAATTGCTGCGTGTCAT
ACBD5	HGLibA_00404	TAGGGATGCTTGGAGTTCAC
ACBD5	HGLibA_00405	AGGAGTTCTGATATAACCTC
ACBD6	HGLibA_00406	GCCATCACCGGCGACAGCGG
ACBD6	HGLibA_00407	CAGCTCTCCACCGCTGTCGC
ACBD6	HGLibA_00408	CTTACCTGAGGATTCCAACC
ACBD7	HGLibA_00409	TATCTTTCTAGGGTTGTCGA
ACBD7	HGLibA_00410	GAGGTTCCATGCTTCCCATT
ACBD7	HGLibA_00411	CTTTACAAACAAGCAATAGT
ACCS	HGLibA_00412	CTGTGTACAGCGTGCCAAAG
ACCS	HGLibA_00413	CTGCAGGACTTCGGGATGTC
ACCS	HGLibA_00414	GACTTACCCGCCAGGACAGC
ACCSL	HGLibA_00415	ACCGGGCCACTTCTTCCCGC
ACCSL	HGLibA_00416	CTTCAGGTGGTGGTTCTAAA
ACCSL	HGLibA_00417	GGTTCCTGACCTACTACTGC
ACD	HGLibA_00418	GACCCACAGTGTCCGATGCC
ACD	HGLibA_00419	CCCCGACGTCGGACGTATCA
ACD	HGLibA_00420	ACCAACCAGGCACCCGTAGC
ACE	HGLibA_00421	GAGCATGGCGTAGCTTCGCG
ACE	HGLibA_00422	CCCGCTGAAACCGCTGTACG
ACE	HGLibA_00423	AGGAGCTGTATGAACCGATC
ACE2	HGLibA_00424	CAAGTGAACTTTGATAGAAC
ACE2	HGLibA_00425	ATGAGCACCATCTACAGTAC
ACE2	HGLibA_00426	TGCTGCTCAGTCCACCATTG
ACER1	HGLibA_00427	CATTCTCTACATCGTGTGCC
ACER1	HGLibA_00428	GAGGGCGTAGGCGTTGACCG
ACER1	HGLibA_00429	GCACCTGATTGAGGTCTCCG
ACER2	HGLibA_00430	TATCGCCGAGTTCTACAACA
ACER2	HGLibA_00431	CCGCACCGTGTTGTAGAACT
ACER2	HGLibA_00432	CTACTTAATCTGGACTCTTT
ACER3	HGLibA_00433	CTCTGAACTGCACCGAACAT
ACER3	HGLibA_00434	ATGATTATACCTCCAATGTT
ACER3	HGLibA_00435	ACACAGGAACTTTCGAAAGA
ACHE	HGLibA_00436	CCCAGCGACTGATGCGATAC
ACHE	HGLibA_00437	CCACAATGTCGTGTGCCCCG
ACHE	HGLibA_00438	GGCTCAGCAGTACGTTAGTC
ACIN1	HGLibA_00439	TTTCGATCTTCAGTCAGTCG
ACIN1	HGLibA_00440	GGTTGGCATGAGTACGTGCC
ACIN1	HGLibA_00441	AAGGAGAAAGACGATCATCT
ACKR2	HGLibA_00442	GCATCTAGACTACGCACTCC
ACKR2	HGLibA_00443	CATGCCCGCCGAAATCTGCG
ACKR2	HGLibA_00444	TGCTCCGTTACGTGCCTCGC
ACKR3	HGLibA_00445	TTTGCACGTGAGCTCGCCCA
ACKR3	HGLibA_00446	CATCTCGGCGTCCAGTGACC
ACKR3	HGLibA_00447	ACTGGACGCCGAGATGGCTC
ACKR4	HGLibA_00448	ACTAAAGTCCCCAGCCAATC
ACKR4	HGLibA_00449	CAATGACGAAAACTATTGTG
ACKR4	HGLibA_00450	TGTGCTACTTTATCACAGCA
ACLY	HGLibA_00451	GACCAGCTGATCAAACGTCG
ACLY	HGLibA_00452	GAGAGCAATTCGAGATTACC
ACLY	HGLibA_00453	TTCCACGACGTTTGATCAGC
ACMSD	HGLibA_00454	TCAGGTCCCACTCGTTGACG
ACMSD	HGLibA_00455	CCGCTACTCACCGCATAGAC
ACMSD	HGLibA_00456	GAGTGGTGCGAGAGAATTGC
ACN9	HGLibA_00457	TAAATTCGTCTTTCACGTAC
ACN9	HGLibA_00458	ACTCGAGAAACGTGCCGCCC
ACN9	HGLibA_00459	TGCAACAGCGTTATTGCAAC
ACO1	HGLibA_00460	AATGGTGAGCACGATGTCAG
ACO1	HGLibA_00461	ATGACACGAGCAGGCTTAAA
ACO1	HGLibA_00462	CGCACACCTTGCTGAGCCAT
ACO2	HGLibA_00463	CACATAGCCGTCCCGCTCAA
ACO2	HGLibA_00464	TCTCGGGGTTTGCGTCGTTG
ACO2	HGLibA_00465	GCGCGGATCTGCTCGGAACC
ACOT1	HGLibA_00466	AGTAGCGCTCGTGCCGCACC
ACOT1	HGLibA_00467	CGCTACCGCGCCGACACCCT
ACOT1	HGLibA_00468	TGGGGGAACCTTACGCTACA
ACOT11	HGLibA_00469	ACTGTCGTTCCCCGCACGTA
ACOT11	HGLibA_00470	CTTACCGGACAGGCAAGCCG
ACOT11	HGLibA_00471	CATAGACAAGGCGCATGCGC
ACOT12	HGLibA_00472	ATGACCACCTCGCCGGGCGC
ACOT12	HGLibA_00473	GCTCAGCTCGCCGCGCGCAG
ACOT12	HGLibA_00474	TAGAGCATTCAGCACAAGCA
ACOT13	HGLibA_00475	TCTCTCAAAATTGCGAGCCT
ACOT13	HGLibA_00476	GGTGATAAAGGCCATGACCA
ACOT13	HGLibA_00477	TGATATGTTATCTACTAACG
ACOT2	HGLibA_00478	GGTACAGCCGGGACGCTCGA
ACOT2	HGLibA_00479	GGAACTGCGCCGAACTCTTC
ACOT2	HGLibA_00480	TGGGGGAACCTTACACTACA
ACOT4	HGLibA_00481	ATAAGGAATGCTCTCGTAGG
ACOT4	HGLibA_00482	CCGCGCACGGCAATGCGCAC
ACOT4	HGLibA_00483	CGCAGCGTAACCCGCTGCTC
ACOT6	HGLibA_00484	GGTCCTAGTATTGCGCTTCT
ACOT6	HGLibA_00485	AATCCAAGAAGCGCAATACT
ACOT6	HGLibA_00486	CTTTATGCTGCAGCATCCAA
ACOT7	HGLibA_00487	CGGTGCGCTCGACACGAGCC
ACOT7	HGLibA_00488	TTTCTCGCAGTATTCCCGGC
ACOT7	HGLibA_00489	CCTCGAGGTGCCTCCTGTTG
ACOT8	HGLibA_00490	CGGTCGTGACCAAGACGCTA
ACOT8	HGLibA_00491	ACGAACAGGGTCGAGCTTCT
ACOT8	HGLibA_00492	CTGTTCGTGTCCGCTCCACT
ACOT9	HGLibA_00493	TGACTGTTCAAAACACCGTA
ACOT9	HGLibA_00494	AAATATTTCTCTCGTAATTC
ACOT9	HGLibA_00495	CTCCATCCACACTGCATTAG
ACOX1	HGLibA_00496	CACTCGCAGCCAGCGTTATG
ACOX1	HGLibA_00497	ATCGTACCTATTCGTGAAAT
ACOX1	HGLibA_00498	TTCACGAATAGGTACGATAA
ACOX2	HGLibA_00499	GCCGAGCTATCAACCGGATG
ACOX2	HGLibA_00500	TGATAGCTCGGCGCCTGGGT
ACOX2	HGLibA_00501	AGGCGCTCACCTTAGCAGCC
ACOX3	HGLibA_00502	CGAAGATCCGCTTGCATCGA
ACOX3	HGLibA_00503	CAGCTCGCGATACTTCTCCA
ACOX3	HGLibA_00504	AGCAAACACCACCGCGTGAG
ACOXL	HGLibA_00505	CTGCCTCTGTTAAAACGTGC
ACOXL	HGLibA_00506	GTCAGCCGAAGCCTTGTCAT
ACOXL	HGLibA_00507	AGAGGACTTCTCCTATGACA
ACP1	HGLibA_00508	ACGGTACCTGCCGGGCAACG
ACP1	HGLibA_00509	TGCTGTTTCTGACTGGAACG
ACP1	HGLibA_00510	CAACTTCCGGGTATGAGATA
ACP2	HGLibA_00511	GTTGAAGCGCTGCATCCCGT
ACP2	HGLibA_00512	GCCCTGCGGCAGCGCTATCA
ACP2	HGLibA_00513	AGCCGTGATAGCGCTGCCGC
ACP5	HGLibA_00514	TTTCCGGCTAGCACGTACCA
ACP5	HGLibA_00515	GGTAGGCCCGTGCTCGGCTA
ACP5	HGLibA_00516	CACAGTCCGAGCGATCTCCT
ACP6	HGLibA_00517	GGAGTCCACCCGTTGTTTGC
ACP6	HGLibA_00518	ACGAACCTTCTTTCTGACAC
ACP6	HGLibA_00519	CTTTAGGGGGGCATGTTTGC
ACPL2	HGLibA_00520	GAAACCGTATCACCCAAAAC
ACPL2	HGLibA_00521	CGTTTCAGTCCACCTGATCC
ACPL2	HGLibA_00522	GTTCAAGGGGCTTTCGAAAG
ACPP	HGLibA_00523	AGACCGAAGTGTACTAGCCA
ACPP	HGLibA_00524	TACTTTCAGGTGTTTCGGCA
ACPP	HGLibA_00525	TCCTCATGGCCACAAGGATT
ACPT	HGLibA_00526	GAACTTCACGGGACTGTCGC
ACPT	HGLibA_00527	ACAGTCCCGTGAAGTTCTCC
ACPT	HGLibA_00528	ACCCCTGGTGTTCGTGGCTC
ACR	HGLibA_00529	GTGGTGTCCGCATCGTCGGC
ACR	HGLibA_00530	TTGCCTGAACCGTAACCCAC
ACR	HGLibA_00531	GGCGTTATCTTTAGCAACCA
ACRBP	HGLibA_00532	TGCGAAGAAGCGTTCGTATT
ACRBP	HGLibA_00533	CACCATCGGGCACTAAGCCG
ACRBP	HGLibA_00534	GGGTGCTCACCTTCCGATTG
ACRC	HGLibA_00535	CACTGCTTGACTGAACATTA
ACRC	HGLibA_00536	TCAAGCAGTGATGACACCAG
ACRC	HGLibA_00537	ACTCACCTCGCCTGTCTCTT
ACRV1	HGLibA_00538	TAATTTGCATCCTCGTTCCA
ACRV1	HGLibA_00539	CTCACCAGAAGGCTGTTCAC
ACRV1	HGLibA_00540	CCTTTGAGTGAGCTTGAGTC
ACSBG1	HGLibA_00541	CTGTCCACAGGTCGTAGATC
ACSBG1	HGLibA_00542	CCGCCCAGATCTACGACCTG
ACSBG1	HGLibA_00543	TGTGTGCTAGTCTACACTTC
ACSBG2	HGLibA_00544	TCCGACAAGCCTCATAGTAC
ACSBG2	HGLibA_00545	CGAGAGTCAGTCAACCGATT
ACSBG2	HGLibA_00546	ATGACCTTACCCGGCTAGGA
ACSF2	HGLibA_00547	CAAGATCGTGGGCCGCTCTA
ACSF2	HGLibA_00548	CGAGCCATGGCTGTCTACGT
ACSF2	HGLibA_00549	TGCACCCCTGAACGTAGCTG
ACSF3	HGLibA_00550	GCAGCGCGTTGACCACACCA
ACSF3	HGLibA_00551	GGACAGAGCCATGCCGATCT
ACSF3	HGLibA_00552	TCTTAAGTTCTGAAACGCCG
ACSL1	HGLibA_00553	TCTTCCGACCAACACGCTTA
ACSL1	HGLibA_00554	ACTTGACAGCGACGAGCCCT
ACSL1	HGLibA_00555	CTCGTCGCTGTCAAGTAGTG
ACSL3	HGLibA_00556	CAACAGTGATGATGTGCCGC
ACSL3	HGLibA_00557	CGAGTGGATGATAGCTGCAC
ACSL3	HGLibA_00558	CTCACAGAAGATGGCGATGT
ACSL4	HGLibA_00559	AATCGCAGAGTGAATAACTT
ACSL4	HGLibA_00560	TCATGGGCTAAATGAATCTG
ACSL4	HGLibA_00561	GATTACCAGTGTTGAACTTC
ACSL5	HGLibA_00562	CAGACACAGCGAGTCCTCTT
ACSL5	HGLibA_00563	GTCAGGATGCAGATCAACGC
ACSL5	HGLibA_00564	TTTAGACAATGGGCCCTGCT
ACSL6	HGLibA_00565	CGGCGATCTGTGATTGGGTC
ACSL6	HGLibA_00566	ATGTACCAGGTGTTCCGCCG
ACSL6	HGLibA_00567	ATCCGCTACATCATCAATAC
ACSM1	HGLibA_00568	CAATCCATCCTGAGTCCGAC
ACSM1	HGLibA_00569	GTCGGACTCAGGATGGATTG
ACSM1	HGLibA_00570	AACGTCTTCACACAGACCTG
ACSM2A	HGLibA_00571	GTGCATGCTCCTAATGCCCA
ACSM2A	HGLibA_00572	ACAGGCTCCCGAGAGGACGT
ACSM2A	HGLibA_00573	GAACATCTTGTGCTCACTTA
ACSM2B	HGLibA_00574	ACAGGCTCCCGAGAGGATGT
ACSM2B	HGLibA_00575	TGTCTGAGAAAAGCTGCGAT
ACSM2B	HGLibA_00576	AACATCCTCTCGGGAGCCTG
ACSM3	HGLibA_00577	GATGCAACAGCGTCTACTGC
ACSM3	HGLibA_00578	TGATGCTAGCTCGTGTCACC
ACSM3	HGLibA_00579	TTACCCGATCTCCTCTTTGT
ACSM4	HGLibA_00580	AATGTAGCTTGCATACGAAC
ACSM4	HGLibA_00581	AATACAATGGACTCCACCGC
ACSM4	HGLibA_00582	CCCAGGGATCATCTTCATGC
ACSM5	HGLibA_00583	TGACCGAATCTGACATCTTC
ACSM5	HGLibA_00584	TCTTACATTCAGGATAACTT
ACSM5	HGLibA_00585	CGTACAGCTCCACACCAGTC
ACSS1	HGLibA_00586	ACGAGAGTGTCCCGCGCCAG
ACSS1	HGLibA_00587	CCAGATCAAAGCAACGCTCT
ACSS1	HGLibA_00588	CCGAGAGCGTTGCTTTGATC
ACSS2	HGLibA_00589	TCACATCAAAGTTGTACCGA
ACSS2	HGLibA_00590	CCACAGTAGACATGTCCCCG
ACSS2	HGLibA_00591	GGTGCATTCTGGATGTAGTC
ACSS3	HGLibA_00592	CTCCCGGTCGTGACCTTGAT
ACSS3	HGLibA_00593	TAGTCGCATTGATCATGTAA
ACSS3	HGLibA_00594	TACATCGCCTGTGGGATCAT
ACTA1	HGLibA_00595	GCCCCCCGACATGACGTTGT
ACTA1	HGLibA_00596	GGGGCACCACGATGTACCCT
ACTA1	HGLibA_00597	CGGTGAGATCGCGGCCCGCC
ACTA2	HGLibA_00598	CCTACCAGTTGTGCGTCCAG
ACTA2	HGLibA_00599	GGCCTCACCAGTAGTAACGA
ACTA2	HGLibA_00600	GGGACAAAAAGACAGCTACG
ACTB	HGLibA_00601	CAACCGCGAGAAGATGACCC
ACTB	HGLibA_00602	TCCTTCCCAGGGCGTGATGG
ACTB	HGLibA_00603	AGCCATGTACGTTGCTATCC
ACTBL2	HGLibA_00604	TCCTCGACACCAGGGCGTTA
ACTBL2	HGLibA_00605	TGCCAGATCCAGGCGTAGAA
ACTBL2	HGLibA_00606	GCCTCATGCCATTCTACGCC
ACTC1	HGLibA_00607	TCCCCGGGCAGGCATTGTTC
ACTC1	HGLibA_00608	TGCATACGATCAGCAATACC
ACTC1	HGLibA_00609	TGGTACGGCCAGAAGCATAC
ACTG1	HGLibA_00610	TCCCCTGCAGGGCGTCATGG
ACTG1	HGLibA_00611	TCGACTCACCTTGATCTTCA
ACTG1	HGLibA_00612	CAAGCAGGAGTACGACGAGT
ACTG2	HGLibA_00613	ACCGCGCTCGTGTGTGACAA
ACTG2	HGLibA_00614	CCACTAGGCATGGAGTCCGC
ACTG2	HGLibA_00615	GTGTGACATTGACATCCGTA
ACTL10	HGLibA_00616	CCCGTTACCCACGCTGAAAC
ACTL10	HGLibA_00617	TGCTCCACCGGCGCGTTCAG
ACTL10	HGLibA_00618	CATGGCTAGCACCGCGTTGC
ACTL6A	HGLibA_00619	GTTGAAGGACATAGCCATCG
ACTL6A	HGLibA_00620	TGCCAAGACCTCGTAACCTG
ACTL6A	HGLibA_00621	TCGTTCTACTGGGCTGATTT
ACTL6B	HGLibA_00622	ACTATGAGCGGGGGCGTCTA
ACTL6B	HGLibA_00623	ATGACCTCCGCTCCATCCCG
ACTL6B	HGLibA_00624	GTCATGTCGCCCCTCAAGAA
ACTL7A	HGLibA_00625	TACGATCCGCTACGTGCTGC
ACTL7A	HGLibA_00626	GGTCCACCGCTTTGAGTACG
ACTL7A	HGLibA_00627	ACCCACACGGCCCGCTTCGC
ACTL7B	HGLibA_00628	CGTAGCCGCACTTGCAGTAC
ACTL7B	HGLibA_00629	CTTGCGGGTGTCGCCAGCGT
ACTL7B	HGLibA_00630	ACCAGCCGCGCCGACTACGC
ACTL8	HGLibA_00631	GAACTCCAGCGTCTTGCCGC
ACTL8	HGLibA_00632	GATAACGGTTCTTGCAGCCA
ACTL8	HGLibA_00633	GTGCTACGTGCCGCAGAATC
ACTL9	HGLibA_00634	TAAGCACCACTATTGCTACG
ACTL9	HGLibA_00635	CGACTGCGATGCCACGTACA
ACTL9	HGLibA_00636	TGGGGAGCGCAGCGACTCGA
ACTN1	HGLibA_00637	GGCCTTACCTTCGGCTCCGA
ACTN1	HGLibA_00638	GATCCAAACAGGTGAACGCT
ACTN1	HGLibA_00639	CCAGCGGACCGAGAAACTGC
ACTN2	HGLibA_00640	CACGTAGTTGTACTGCACGC
ACTN2	HGLibA_00641	GTACAACTACGTGTACGACG
ACTN2	HGLibA_00642	CATCCTTCGCTTTGCTATTC
ACTN4	HGLibA_00643	GCATGAGCTTGAGCCCGTCT
ACTN4	HGLibA_00644	GGAGTTGCACCATGCCGTGA
ACTN4	HGLibA_00645	TGCACATTGACGTTCTTATA
ACTR10	HGLibA_00646	GCTCCCCAACAATTTAGAAC
ACTR10	HGLibA_00647	GATCTAACCTGATTGATCCA
ACTR10	HGLibA_00648	TTATACTGAACAACTCTGAC
ACTR1A	HGLibA_00649	ACCCAAGCACGTTCGTGTCA
ACTR1A	HGLibA_00650	TGCCATGACACGAACGTGCT
ACTR1A	HGLibA_00651	AAACTTCGGCAGCTCGTTCC
ACTR1B	HGLibA_00652	TCGGGCGGCCGAAGCACATG
ACTR1B	HGLibA_00653	CGCTCAACCCGAGTAAGAAC
ACTR1B	HGLibA_00654	CTGGCAGTACGTCTACTCCA
ACTR2	HGLibA_00655	TATAACTAGATATCTTATCA
ACTR2	HGLibA_00656	TCATTCCAGTTTGTGAAGTG
ACTR2	HGLibA_00657	CACATTTGCCCAGTATATGA
ACTR3	HGLibA_00658	TGTCAGACGTCCTCTCTACA
ACTR3	HGLibA_00659	AAGTGGGTGATCAAGCTCAA
ACTR3	HGLibA_00660	CACTAGAATATTGTCCTCTC
ACTR3B	HGLibA_00661	GGTGCCACAGTCCACCACGC
ACTR3B	HGLibA_00662	TTTGAATCATTTAACGTACC
ACTR3B	HGLibA_00663	AGGCTCCCTGCCTCCCTGCG
ACTR3C	HGLibA_00664	TTCGAATCATTTAACGTTCC
ACTR3C	HGLibA_00665	TGAACTGCAATGTAGAGTCC
ACTR3C	HGLibA_00666	TCTCCAGGCAGTGCTGGCCT
ACTR5	HGLibA_00667	TGAGCACAGCTACATCGCTG
ACTR5	HGLibA_00668	AACTGCAAGCGCATCAATCT
ACTR5	HGLibA_00669	TTACCTGCACATATAGCAGT
ACTR6	HGLibA_00670	GGAGCTTACAACGCCAAAAT
ACTR6	HGLibA_00671	TGAGATGACGACCTTAGTGC
ACTR6	HGLibA_00672	ACTCTTAACCAATCATCTAA
ACTR8	HGLibA_00673	GCGGCCCATCGTGCCCGCGC
ACTR8	HGLibA_00674	CGCACCTCTTGCAGCGACTC
ACTR8	HGLibA_00675	CATCACCCTGAGTATTTAGT
ACTRT1	HGLibA_00676	GAGGGCTCGGTCATAAGTAC
ACTRT1	HGLibA_00677	AGTTAAACCCGCTAGCAAAG
ACTRT1	HGLibA_00678	CGCAGTCACCAAACTCTGTA
ACTRT2	HGLibA_00679	GGAGACCATATTCGAGAGCC
ACTRT2	HGLibA_00680	CTGCACTCCCCTTTCGAGCG
ACTRT2	HGLibA_00681	AGATCACGGCTCCCCCCGAC
ACTRT3	HGLibA_00682	GAGCCGTTGTCGATCACCAC
ACTRT3	HGLibA_00683	CAACGGCTCGGGAATGATCA
ACTRT3	HGLibA_00684	ACTAACCGCTTGTCTAAACC
ACVR1	HGLibA_00685	TTGGATCATTCGTGTACATC
ACVR1	HGLibA_00686	GGCTCGCCAGATTACACTGT
ACVR1	HGLibA_00687	AGCAGCCTTTCTGGTAGACG
ACVR1B	HGLibA_00688	TGCCCACGATCTCCATGTGC
ACVR1B	HGLibA_00689	AGCCTGAGCACCCGTCCATG
ACVR1B	HGLibA_00690	ACACCTGCACATGGAGATCG
ACVR1C	HGLibA_00691	ATTTATGATGTGACCGCCTC
ACVR1C	HGLibA_00692	TTGGTTAGGTCTACCTCTGT
ACVR1C	HGLibA_00693	AGGGTCGACAGTGCTCCTAC
ACVR2A	HGLibA_00694	TGCCACTTATGTTAATTGCG
ACVR2A	HGLibA_00695	ACTTGAGTTGGAACAAGTAC
ACVR2A	HGLibA_00696	CCAGTTGCTTAACGAATATG
ACVR2B	HGLibA_00697	GCGATGCCGGTACATCCAAA
ACVR2B	HGLibA_00698	CGGCATCGCAAGCCCCCCTA
ACVR2B	HGLibA_00699	CGCGGAACATGACGGCGCCC
ACVRL1	HGLibA_00700	GCAGTGTTGCATCGCCGACC
ACVRL1	HGLibA_00701	CTCAGACACGACAACATCCT
ACVRL1	HGLibA_00702	CATCGGCAACAACCCGAGAG
ACY1	HGLibA_00703	TGGCGGAAGAGCGTCACCGA
ACY1	HGLibA_00704	GCTGGACAGTGCGGATACGC
ACY1	HGLibA_00705	TGAGGAGACAGCCCGCCAGC
ACY3	HGLibA_00706	GGGGAAGTCCACGACGCCCA
ACY3	HGLibA_00707	CTATAGACCCGTGGGCGTCG
ACY3	HGLibA_00708	GGCAACGCCCTTCTCATAGT
ACYP1	HGLibA_00709	CAGGAACTTACCTGCATAAC
ACYP1	HGLibA_00710	CACATACCTGAGTATGCTTA
ACYP1	HGLibA_00711	TTTCATAATCCACTGATATC
ACYP2	HGLibA_00712	TCCGAACACCTCGTAGTCCA
ACYP2	HGLibA_00713	CGAGGTGTTCGGAAGAGTGC
ACYP2	HGLibA_00714	AGAGTATTCAAGCTTAGAGA
ADA	HGLibA_00715	CAGGCTTGATGGATCCGTCT
ADA	HGLibA_00716	GCTCACTTTGGGCTTGTCGA
ADA	HGLibA_00717	GAACTGCATGTCCACCTAGA
ADAD1	HGLibA_00718	GCGAGTTCAGCTTGACCTTA
ADAD1	HGLibA_00719	CTCGCTGCATTTGTGCAAAC
ADAD1	HGLibA_00720	GCTAGTTCAGATAAAACAAC
ADAD2	HGLibA_00721	ATGGCGAGCGCTCGTCCAAC
ADAD2	HGLibA_00722	TGCTCACCTACCTACGCTCA
ADAD2	HGLibA_00723	CAGTTCCGCGCTCACCGAGA
ADAL	HGLibA_00724	CAATCACAGTCATCTGATCG
ADAL	HGLibA_00725	TCAGATGACTGTGATTGACA
ADAL	HGLibA_00726	GAATAGAAGTCTGTCTTGCA
ADAM10	HGLibA_00727	AAAATGTGCCACCACGAGTC
ADAM10	HGLibA_00728	GATACCTCTCATATTTACAC
ADAM10	HGLibA_00729	AAGTGTCCCTCTTCATTCGT
ADAM11	HGLibA_00730	CCTCCTCTCCTCGCAATACG
ADAM11	HGLibA_00731	GGTCACGGAACCCAGCCGTC
ADAM11	HGLibA_00732	GCTCCACGTATTGCGAGGAG
ADAM12	HGLibA_00733	TTGGAGTCGAAGCTCTTCAC
ADAM12	HGLibA_00734	GTCAGTCTCAGCACGTGTTC
ADAM12	HGLibA_00735	AATATCCCCGTACATGTCCA
ADAM15	HGLibA_00736	TAATTGGGAGATCGTCCTGA
ADAM15	HGLibA_00737	TTCCCCGAGTATTAGCTGTC
ADAM15	HGLibA_00738	CACAGCTTGCCCGCCAGCGC
ADAM17	HGLibA_00739	AACGTTCAGTACTTGATGTC
ADAM17	HGLibA_00740	GGACTTCTTCACTGGACACG
ADAM17	HGLibA_00741	CTTAAGGTGAGCCTGACTCT
ADAM18	HGLibA_00742	CAACCTTACACTCTACATCT
ADAM18	HGLibA_00743	TTTCCGAGATGTAGAGTGTA
ADAM18	HGLibA_00744	TCATTTGACTTAATCTTCCG
ADAM19	HGLibA_00745	ACTCACCTCCAATTTCCGTG
ADAM19	HGLibA_00746	TGAGGGGCGAGAACTGATCC
ADAM19	HGLibA_00747	TCAAACCACCACACGGAAAT
ADAM2	HGLibA_00748	CAGAAACAAGACGCGCCACA
ADAM2	HGLibA_00749	CGCGTCTTGTTTCTGCTCAG
ADAM2	HGLibA_00750	TCCTACAAAATTGTAATTGA
ADAM20	HGLibA_00751	CCAAATTATGACCAAGCTCG
ADAM20	HGLibA_00752	GTAGCTCGCACACACACCAC
ADAM20	HGLibA_00753	ACCCTCCCACACATGATATC
ADAM21	HGLibA_00754	TCCATTGAGAGAAATCGTTC
ADAM21	HGLibA_00755	ACGACATATTCCTGCAACAT
ADAM21	HGLibA_00756	TAAGAAGCCCGACAGTAAAC
ADAM22	HGLibA_00757	TGAACACTTACTGAAGTCCG
ADAM22	HGLibA_00758	GAGAATGAATGACGTTCCAA
ADAM22	HGLibA_00759	AGGAGAGCACTGTTACTACC
ADAM23	HGLibA_00760	AACCGTACCTTAGAGTACTG
ADAM23	HGLibA_00761	TATGATAGAGCCACTAGAGC
ADAM23	HGLibA_00762	CACTTACTGAAGTCCATTGC
ADAM28	HGLibA_00763	TCATCCACTGCATAAAAGAG
ADAM28	HGLibA_00764	AAAAGCTGTACCTGTTGCTC
ADAM28	HGLibA_00765	AATATGTACCTGCAACAGAG
ADAM29	HGLibA_00766	AGTCGGAGAACATTACGCCC
ADAM29	HGLibA_00767	GTGGTGCCAGTTATCCTCAC
ADAM29	HGLibA_00768	AGTAGTATGATCACTCATAT
ADAM30	HGLibA_00769	GCATTGTCGGAACTAGTAGA
ADAM30	HGLibA_00770	GGAACCCCTTGCAAGTATGA
ADAM30	HGLibA_00771	ATGCTCGCCTGTCATCAGAT
ADAM32	HGLibA_00772	GCTCACCGGGTCTTGACGCC
ADAM32	HGLibA_00773	GCCGCACCATGTTCCGCCTC
ADAM32	HGLibA_00774	GTGTACAGTTTCTCATCTAT
ADAM33	HGLibA_00775	ACCCTGGCGCACCGTCAGCC
ADAM33	HGLibA_00776	GCAGCCAGTCACCCCGCACT
ADAM33	HGLibA_00777	GAAACCCACTACGGCCCAGA
ADAM7	HGLibA_00778	CTGATACAGAAGCGAGATAC
ADAM7	HGLibA_00779	GTATCTCGCTTCTGTATCAG
ADAM7	HGLibA_00780	CAAGACATACCTTTAACCTG
ADAM8	HGLibA_00781	CGGCTACACAGAGACCTATA
ADAM8	HGLibA_00782	CTGGGCGCGATGATGCTGCC
ADAM8	HGLibA_00783	CCGACCCATACCTGCCCGCG
ADAM9	HGLibA_00784	CACTGACCATCCCAATATAC
ADAM9	HGLibA_00785	TTAGGTATCTTATGTTATTC
ADAM9	HGLibA_00786	CTTATGAAATTATAACTCCT
ADAMDEC1	HGLibA_00787	TCGGACCCTACCATGTTCTC
ADAMDEC1	HGLibA_00788	TACCACGAAACCTGAGAACA
ADAMDEC1	HGLibA_00789	ACCACAACTTCATGCTGCGT
ADAMTS1	HGLibA_00790	CTGCCGGTTGGCATCGTACG
ADAMTS1	HGLibA_00791	GCACCTCGTACGATGCCAAC
ADAMTS1	HGLibA_00792	GCTTGTGGCAGACCAGTCGA
ADAMTS10	HGLibA_00793	CTCACGTGTGCCCGATCTCG
ADAMTS10	HGLibA_00794	CCAGACGCACACCATCGACA
ADAMTS10	HGLibA_00795	CGCTCACACATTCCGCCCAC
ADAMTS12	HGLibA_00796	ACCACCCGCACATCGTTTAC
ADAMTS12	HGLibA_00797	CTCGGACTGGACCCACCACG
ADAMTS12	HGLibA_00798	GTACTACAGAATTTCTCACG
ADAMTS13	HGLibA_00799	TGCAGGCGGCATCCTACACC
ADAMTS13	HGLibA_00800	CATAGCGCTCTGTGTCCTCC
ADAMTS13	HGLibA_00801	AAGTAAGAAGACACGGCCTG
ADAMTS14	HGLibA_00802	ACACTTGTCATCCGCCTTCA
ADAMTS14	HGLibA_00803	AAGCCGGACCTTCACCGCCA
ADAMTS14	HGLibA_00804	GGCGGTGAAGGTCCGGCTTG
ADAMTS15	HGLibA_00805	CGCGGAGCCTTTGGCTACCG
ADAMTS15	HGLibA_00806	TTAACGGCCGCCGCTACTAC
ADAMTS15	HGLibA_00807	AGGGGTTGGCACGGTCGATC
ADAMTS16	HGLibA_00808	TGGATGAAGCCCCGCGCGCG
ADAMTS16	HGLibA_00809	GGGACACGTAATCGCCCCTG
ADAMTS16	HGLibA_00810	TGTGCAGACTTTACCGCCAG
ADAMTS17	HGLibA_00811	CCGGCTCACCAGCGAGCACA
ADAMTS17	HGLibA_00812	CCCGTGGTACTGCACCATGT
ADAMTS17	HGLibA_00813	GTGGACGAGAACATCTGATC
ADAMTS18	HGLibA_00814	GTGACTGCTCAAAATCGCCG
ADAMTS18	HGLibA_00815	GTCGTGTGAAATATATGACC
ADAMTS18	HGLibA_00816	GGGCGACCCAGAAGATCAGC
ADAMTS19	HGLibA_00817	GCCAGGACTGCATGACCGTG
ADAMTS19	HGLibA_00818	TCATTGCACTTTCGAATCTG
ADAMTS19	HGLibA_00819	CACTGATTAGAGCCCGAGAG
ADAMTS2	HGLibA_00820	CGAGAAGGGCACCACCCGCG
ADAMTS2	HGLibA_00821	GGAGTTCTTCATCGAACCCT
ADAMTS2	HGLibA_00822	AGGAGCACGCCAACAGCTCG
ADAMTS20	HGLibA_00823	GACCGCCGATGCATCCTTTC
ADAMTS20	HGLibA_00824	ACGAAGTAGTGATCCCCGAG
ADAMTS20	HGLibA_00825	ATTAGTTATGATTCACCGTG
ADAMTS3	HGLibA_00826	TCTCTTATTAGAGTCGGACC
ADAMTS3	HGLibA_00827	AATGAGACGCCGCAGACACG
ADAMTS3	HGLibA_00828	ACCTCTGTAGTGGAAGTCTT
ADAMTS4	HGLibA_00829	CATACCCAGCGTGTCGCAAG
ADAMTS4	HGLibA_00830	AGTCTCCACTTGCGACACGC
ADAMTS4	HGLibA_00831	AGCCATTCTGTTTACCCGTC
ADAMTS5	HGLibA_00832	GGACGCGGGGGTTTCGCAGC
ADAMTS5	HGLibA_00833	CCGGCCATACAACCGCGCCA
ADAMTS5	HGLibA_00834	GGGCTTAGATGCATCAATGC
ADAMTS6	HGLibA_00835	TCAACGTAGTACAACTAAAG
ADAMTS6	HGLibA_00836	ACCAGCTAACTATTCCAATA
ADAMTS6	HGLibA_00837	CATACAGATGTCGTTGTTGA
ADAMTS7	HGLibA_00838	CCCCCCGCGTCGACTCGAAC
ADAMTS7	HGLibA_00839	CCGGCTTTGTGAGCGAGACG
ADAMTS7	HGLibA_00840	ACACCCACCTGGTGCGGGTC
ADAMTS8	HGLibA_00841	ATGGCCGTGTCGTAGTGCTC
ADAMTS8	HGLibA_00842	CAGTGTAAGCCCCCCATTGT
ADAMTS8	HGLibA_00843	CGAACAGCGGTGCCATCACG
ADAMTS9	HGLibA_00844	CGCTGCGCCTATAAATGATG
ADAMTS9	HGLibA_00845	GACGTAGCAGCATTAAACAG
ADAMTS9	HGLibA_00846	ATGCTGCTACGTCACCAGCC
ADAMTSL1	HGLibA_00847	AGGCATCCCATAGGCCGTCC
ADAMTSL1	HGLibA_00848	CTCCTCGGAGCGTGCGGTCC
ADAMTSL1	HGLibA_00849	CAAGCATGGAATGCTGCCGT
ADAMTSL2	HGLibA_00850	GACCGGAATCGAGTACATCG
ADAMTSL2	HGLibA_00851	TGCGATAGTTGCCCGTCACG
ADAMTSL2	HGLibA_00852	GACCAACGAGGTGTGCGAGC
ADAMTSL3	HGLibA_00853	GGTCATCATAGCGATAAGTG
ADAMTSL3	HGLibA_00854	CACTTATCGCTATGATGACC
ADAMTSL3	HGLibA_00855	ACTGGGATGCTTGGGGCGAC
ADAMTSL4	HGLibA_00856	TTCGATATAACCGTCCTCCC
ADAMTSL4	HGLibA_00857	AGGACGGTTATATCGAAAGA
ADAMTSL4	HGLibA_00858	TCCTGGCCGCTCGAATCTCC
ADAMTSL5	HGLibA_00859	GCGGCCGAAGCTGTGGTAGA
ADAMTSL5	HGLibA_00860	GGACAGGGCGGCCATTGTAC
ADAMTSL5	HGLibA_00861	GCACACTGTAGGTCTCGGAA
ADAP1	HGLibA_00862	CCGGGCCAAGTACGAGCGAC
ADAP1	HGLibA_00863	GAACTCCTGTCGCTCGTACT
ADAP1	HGLibA_00864	CAAGGTGAAGTCCGTCCGCC
ADAP2	HGLibA_00865	GCTGCTTAAGGTAACCGAGA
ADAP2	HGLibA_00866	GGGGAAACCATCTCGCTCCC
ADAP2	HGLibA_00867	AACTTTACCTGGGAGCGAGA
ADAR	HGLibA_00868	AATAGTATCCGCGCAGCACC
ADAR	HGLibA_00869	CTCGGCCATTGATGACAACC
ADAR	HGLibA_00870	TGGTCTCTTACCGAGGTTCA
ADARB1	HGLibA_00871	AGCTGACGCTGTCTCACGCC
ADARB1	HGLibA_00872	TCACGCTCGCAGAAAAGTGC
ADARB1	HGLibA_00873	CGTCTCATACCTTCCAGGAT
ADARB2	HGLibA_00874	GCGGTCCTTACCTTTCCGCT
ADARB2	HGLibA_00875	CGTGGACGGCAGGACGTTCG
ADARB2	HGLibA_00876	GGTGAACGGGCTCACGTTCG
ADAT1	HGLibA_00877	TCTTGAACTCCGAAGCCTTT
ADAT1	HGLibA_00878	ATTTGAACAGAGCCGCAGTG
ADAT1	HGLibA_00879	CCTCAGCATGGCTATCATTG
ADAT2	HGLibA_00880	GAGCACGCGCCGCTTGCAGC
ADAT2	HGLibA_00881	CACTTTGACGACACCAATCG
ADAT2	HGLibA_00882	CGCGTGCTCGGTGTCGGCAG
ADAT3	HGLibA_00883	CGCACACCATGACGGCGTGC
ADAT3	HGLibA_00884	GCGCACCGTAGAAGACGCGC
ADAT3	HGLibA_00885	GCGTAAACTGGACGCAGACG
ADC	HGLibA_00886	GTACACGATGGTCTTGGAGG
ADC	HGLibA_00887	CGAGGTAGCTGCCTTCTTCG
ADC	HGLibA_00888	GTTGGCGCAGATGATCTTAC
ADCK1	HGLibA_00889	CTAATGACTTTGGCGCTGTC
ADCK1	HGLibA_00890	CTTAGAGATTCGCAACAACG
ADCK1	HGLibA_00891	AAGACCAACGACCTGCTGCG
ADCK2	HGLibA_00892	GATTCTGAGCTTCGTAACGC
ADCK2	HGLibA_00893	TTCCCTCTGCCCGCTGCGAC
ADCK2	HGLibA_00894	ACTTGACGGCTTTCACATTC
ADCK3	HGLibA_00895	GCGTGGTGCGGCACTCAAGC
ADCK3	HGLibA_00896	ATTGGCCGGCTGGCCAACTT
ADCK3	HGLibA_00897	GATCGTGCGCACGCTCTGCA
ADCK4	HGLibA_00898	GCTAGGAGTACTGGCCGAGA
ADCK4	HGLibA_00899	TGACCGCTCTCGAGAACGCA
ADCK4	HGLibA_00900	GCCCATCCTGGTAAAACTTT
ADCK5	HGLibA_00901	GGTGCTCTCCACCGCGGTAG
ADCK5	HGLibA_00902	TGCACCAATGTTGTCCTTCG
ADCK5	HGLibA_00903	GGACTCGTTACCTTGGAGGA
ADCY1	HGLibA_00904	GTTCACACCGACGAAGAGCA
ADCY1	HGLibA_00905	TGTCGCCGCATCAAGATTCT
ADCY1	HGLibA_00906	GGACTGCTACTACTGCGTGT
ADCY10	HGLibA_00907	ACCTTAACTGCTCTCTGATC
ADCY10	HGLibA_00908	CCTGACCAATCACCAGAAAG
ADCY10	HGLibA_00909	CCCCCATACCTGCAAATTTC
ADCY2	HGLibA_00910	CCGCGACTTGATGCAATTAC
ADCY2	HGLibA_00911	GCTTATGGTAGGCTCCCGCC
ADCY2	HGLibA_00912	TCCATATCACCAACGAGAAG
ADCY3	HGLibA_00913	CACGCGCGAAGTTCAGGCCC
ADCY3	HGLibA_00914	CTTCTCCGAGCCCGAATACT
ADCY3	HGLibA_00915	TTACGAGATGGCCTCCACCA
ADCY4	HGLibA_00916	CAGCGCGACCCATACCAAGC
ADCY4	HGLibA_00917	TGGGTCGCGCTGCTAGCGCT
ADCY4	HGLibA_00918	CTCGTAGAAGAGGTCTTCGC
ADCY5	HGLibA_00919	GCGGTTCATCTTGGCGATCA
ADCY5	HGLibA_00920	CTGCACCCACTATCCGGCTG
ADCY5	HGLibA_00921	GGTGCAGACACCCACGATGT
ADCY6	HGLibA_00922	ACGCGTTGCGCTCGCCACCA
ADCY6	HGLibA_00923	GCAGTGTTGCCCGAGTGATG
ADCY6	HGLibA_00924	CCGCAGCCAGCTTGTCAAAC
ADCY7	HGLibA_00925	ACTTCTCGTAGAGCGCATCT
ADCY7	HGLibA_00926	CTACTTCCTCAACGAGGGCG
ADCY7	HGLibA_00927	TGTTACCTGCTCCCACGCAC
ADCY8	HGLibA_00928	CGTAGCCTATGCCGTCGCCC
ADCY8	HGLibA_00929	CCACTTCCGATTTGCGCCTT
ADCY8	HGLibA_00930	ATGGGCCAGTCGATCAAATC
ADCY9	HGLibA_00931	CTTACCTGATGGACACCGCG
ADCY9	HGLibA_00932	TGTCCCTCGCGGTGTCCATC
ADCY9	HGLibA_00933	CGGCCCCCACGACGGTGGCG
ADCYAP1	HGLibA_00934	GGCTCCGAGCCATCGAAGTC
ADCYAP1	HGLibA_00935	CCGTGAAGATCCCGTCCGAG
ADCYAP1	HGLibA_00936	AACCCGCTGCCAGACTTCGA
ADCYAP1R1	HGLibA_00937	GTCTGGGAGACCGAAACCAT
ADCYAP1R1	HGLibA_00938	GTGTTGGAAGCCCGCCCATG
ADCYAP1R1	HGLibA_00939	CCCCTTACCTGAGAGATCTA
ADD1	HGLibA_00940	GACCAGAGTGAACTCCGAGC
ADD1	HGLibA_00941	CATGGCACCAGACCTTCGCC
ADD1	HGLibA_00942	GAATGGTGATTCTCGTGCTG
ADD2	HGLibA_00943	TGAAGTCCGCGATCTGTCGC
ADD2	HGLibA_00944	AGTACATGCGCCTTCGCAAC
ADD2	HGLibA_00945	CCGCATGAGCCGCTCCCCTT
ADD3	HGLibA_00946	ACAAGTCTACAAGTCTGTAC
ADD3	HGLibA_00947	ACAGGCCTTTCGGGAAGACT
ADD3	HGLibA_00948	ACACCTATCAATGACCTTCC
ADH1A	HGLibA_00949	TCACCTTAATACGAACTTCA
ADH1A	HGLibA_00950	CCATGGTACCACTAACCACG
ADH1A	HGLibA_00951	CTGTGGCACAGATGACCACG
ADH1B	HGLibA_00952	CCAGGTTGCCACTAACCACG
ADH1B	HGLibA_00953	TCTCATCCACCACCGTGTAC
ADH1B	HGLibA_00954	GTCTGCAGTTAACGTTGCCA
ADH4	HGLibA_00955	AGACTTACATAAACCGATCC
ADH4	HGLibA_00956	CTAGCTTTCCCAGTGATCGT
ADH4	HGLibA_00957	GGAGTGACCAACGTCAAACC
ADH5	HGLibA_00958	CTGATAGATCATTGCCACTG
ADH5	HGLibA_00959	GTGCTCATTGAGATGACCGA
ADH5	HGLibA_00960	ACTTCAGGTTATCAAGTGCA
ADH6	HGLibA_00961	TCCATACAGGTTGTGGCCAC
ADH6	HGLibA_00962	GCTGGAATCGTTGAGAGTAT
ADH6	HGLibA_00963	GATGCAAAGCAGCCATACTC
ADH7	HGLibA_00964	CCTACTCGCTCCTAATGCAA
ADH7	HGLibA_00965	AATGCTTGTCGCAACCCAGA
ADH7	HGLibA_00966	GACTAAAGAAGTTCGCATTA
ADHFE1	HGLibA_00967	AGGATCAATCAGTCCCAGTG
ADHFE1	HGLibA_00968	CGACCACTCGGGCAGGCATG
ADHFE1	HGLibA_00969	TTACAATGTGGATCACCCAC
ADI1	HGLibA_00970	GAAATTTCACGTACTGCCCG
ADI1	HGLibA_00971	GCAGTGGGTACTTCGATGTG
ADI1	HGLibA_00972	GGGGATCTATCACCGCTTCA
ADIG	HGLibA_00973	GAAGTACCCTTTGATGCCGC
ADIG	HGLibA_00974	CTACGCTTCTTACTTAGCCA
ADIG	HGLibA_00975	AAATGACTCCAGTGTGTGCT
ADIPOQ	HGLibA_00976	CCAGGGCATCCGGGCCATAA
ADIPOQ	HGLibA_00977	ATCGGTGAAACCGGAGTACC
ADIPOQ	HGLibA_00978	TAGGCAAAGTAGTACAGCCC
ADIPOR1	HGLibA_00979	GTCCCACTGCGCCACAATGA
ADIPOR1	HGLibA_00980	CTGCCATCATTGTGGCGCAG
ADIPOR1	HGLibA_00981	GACAACGACTATCTGCTACA
ADIPOR2	HGLibA_00982	CTCATGATGTACTACCAGAC
ADIPOR2	HGLibA_00983	CTCTTCGTGTACCATCCAGT
ADIPOR2	HGLibA_00984	CTTACAAGCCCATCATGCTA
ADIRF	HGLibA_00985	CTGGTTAGCAGTCTTGTCGA
ADIRF	HGLibA_00986	CATCGACAAGACTGCTAACC
ADIRF	HGLibA_00987	CACTTGCTGAGCTGCCGCTC
ADK	HGLibA_00988	AGCGCTCACCTCAGCGCTTG
ADK	HGLibA_00989	TGGAGGCGCCGCAAGCGCTG
ADK	HGLibA_00990	TTCAAAGTCGAATATCATGC
ADM	HGLibA_00991	CGACGCGACATCCAACCGAG
ADM	HGLibA_00992	TCCTAGGCGCTGACACCGCT
ADM	HGLibA_00993	ACAAGGACAACGTCGCCCCC
ADM2	HGLibA_00994	AACTCATGGGACCGGCCGGC
ADM2	HGLibA_00995	ACCCGCGACCCGTCAAACCC
ADM2	HGLibA_00996	GTCTTCGGGGGCCCGAGTGT
ADM5	HGLibA_00997	TCCAGTATATGATCTCCGCC
ADM5	HGLibA_00998	CCTACAGCTATGGGCGCCGC
ADM5	HGLibA_00999	CCCCTTGGGCGGAGAAGGCG
ADNP	HGLibA_01000	ATCGAAGACCATGAACGTAT
ADNP	HGLibA_01001	TGCTCGTAAGTGCGCTTCAC
ADNP	HGLibA_01002	CCCATCACTTACGAAAAACC
ADNP2	HGLibA_01003	CTTTCCGTCCAACGTCTACC
ADNP2	HGLibA_01004	CCGTCACGGGTTCTTCCCCC
ADNP2	HGLibA_01005	GACCTTAAAGGCTTTGATCC
ADO	HGLibA_01006	TTCGCGGGCCGAGTACACCG
ADO	HGLibA_01007	GATCCAACGGATCGCCCGCC
ADO	HGLibA_01008	ACAAGCTAGACGCGGGCGGC
ADORA1	HGLibA_01009	GGCGACCCGCAGAAGTACTA
ADORA1	HGLibA_01010	CTCGAACTCGCACTTGATCA
ADORA1	HGLibA_01011	CTTCTGCTTCATCGTGTCGC
ADORA2A	HGLibA_01012	TCTGGCGGAACTCGCGGATA
ADORA2A	HGLibA_01013	CTCCTCGGTGTACATCACGG
ADORA2A	HGLibA_01014	CGTGGCTGCGAATGATCTTG
ADORA2B	HGLibA_01015	CATCGCCGCGCTTTCGGTGG
ADORA2B	HGLibA_01016	GTTGCCCGCCACCGAAAGCG
ADORA2B	HGLibA_01017	GTTCCGGTAAGCATAGACAA
ADORA3	HGLibA_01018	TCCGCAAGGCTGACCGCTCC
ADORA3	HGLibA_01019	TCGCTGTGGACCGATACTTG
ADORA3	HGLibA_01020	CATTGGACTCTGCGCCATAG
ADPGK	HGLibA_01021	TGTTCCACCAGAGTCATTGC
ADPGK	HGLibA_01022	AGTCAATGCATGTGTTGATG
ADPGK	HGLibA_01023	TTCTCTCACGACCTCTCCAA
ADPRH	HGLibA_01024	CGGCTTGGATGCCCTAGACG
ADPRH	HGLibA_01025	ATCCAAGTGAGCATCGAGAG
ADPRH	HGLibA_01026	GGAGAAGATACACCGGCAGT
ADPRHL1	HGLibA_01027	GACCCTCATCGAGGTCAGCG
ADPRHL1	HGLibA_01028	ACTCCACGCTGACCTCGATG
ADPRHL1	HGLibA_01029	CCAGGCGAGAAGGTAGTTAT
ADPRHL2	HGLibA_01030	CTCAAAGACATCGCGACATT
ADPRHL2	HGLibA_01031	AGGAGCCTTTCCCGTTAAAC
ADPRHL2	HGLibA_01032	TTACAATGGCGCCATCCTGC
ADPRM	HGLibA_01033	ATGTCTGTAGTATCGCCGCC
ADPRM	HGLibA_01034	AACATCTGCGATGACGCCAA
ADPRM	HGLibA_01035	CACACATTGTCAGAGGCGTC
ADRA1A	HGLibA_01036	GATCAAGAGAGACCTTCTAC
ADRA1A	HGLibA_01037	TTCACAAACGCCATCCGTCT
ADRA1A	HGLibA_01038	GGAAGCTGGCTTCATGTCAT
ADRA1B	HGLibA_01039	CGCGCTTTCGTGCGCATCCT
ADRA1B	HGLibA_01040	AGCGAGCCGCCGCGCGTCCA
ADRA1B	HGLibA_01041	GTACTGCCGTGTCTATATAG
ADRA1D	HGLibA_01042	ATACCGCAGAAGCGCTCGTC
ADRA1D	HGLibA_01043	TGCGCGCGACCACGTACACG
ADRA1D	HGLibA_01044	CTGTCGCACAAGATCCGCGC
ADRA2A	HGLibA_01045	GCCGCGCGACACCGACGCGC
ADRA2A	HGLibA_01046	CCCGACGGCCGTGAGCGTGT
ADRA2A	HGLibA_01047	TACGTCATCTCGTCGTGCAT
ADRA2B	HGLibA_01048	ACGGGCGGCACAGGATCCTC
ADRA2B	HGLibA_01049	TGGAGTTGTACTCCAGCGCG
ADRA2B	HGLibA_01050	AACGGACACTCGAAGTCCAC
ADRA2C	HGLibA_01051	GCGTCCCCGACTACCGAAAA
ADRA2C	HGLibA_01052	CTACGCGCGCATCTACCGAG
ADRA2C	HGLibA_01053	GCGGCCTCAACGACGAGACC
ADRB1	HGLibA_01054	CCGCTTACCCGCACGCCCGT
ADRB1	HGLibA_01055	TACGGACGAGGCGATGGCGT
ADRB1	HGLibA_01056	CCAACGGGCGTGCGGGTAAG
ADRB2	HGLibA_01057	CGTCTGCAGACGCTCGAACT
ADRB2	HGLibA_01058	TGTAAACTTCCTTACGGATG
ADRB2	HGLibA_01059	CCCTTTCCTGCGTGACGTCG
ADRB3	HGLibA_01060	TTACCTACCCGTCGAGCCGT
ADRB3	HGLibA_01061	GTGACCAACCCGCTGCGTTA
ADRB3	HGLibA_01062	CAACGTGTTCGTGACTTCGC
ADRBK1	HGLibA_01063	TGTATGAGTCGAAGATCTCC
ADRBK1	HGLibA_01064	CTTCGACTCATACATCATGA
ADRBK1	HGLibA_01065	GGCCGACGTGAGCTACCTGA
ADRBK2	HGLibA_01066	CAGCAAGAGGATCGTCCTGC
ADRBK2	HGLibA_01067	TTATGATGCCTACATCATGA
ADRBK2	HGLibA_01068	CTGATTGAAAATCTTGTCAA
ADRM1	HGLibA_01069	CGCCTAGCGCAGAGAGTTCG
ADRM1	HGLibA_01070	CGCTTGAACTCACAGTCGTC
ADRM1	HGLibA_01071	ACATCCGCGTTGGCGAGGAT
ADSL	HGLibA_01072	CTCGGACACGCTTCAAGTTC
ADSL	HGLibA_01073	CGAGCCAGTCTACCCACATT
ADSL	HGLibA_01074	TCCGAGATGACCTGCGCTTC
ADSS	HGLibA_01075	CCTTTCTAGGACTAGAAGGC
ADSS	HGLibA_01076	ATATCTGACAGAGCTCATAT
ADSS	HGLibA_01077	CCAATGAATGCAGTGACATT
ADSSL1	HGLibA_01078	CTCTCATGCAGGCAACGGGG
ADSSL1	HGLibA_01079	CCAGTCGATGTTCCCCACCC
ADSSL1	HGLibA_01080	ACATTGAAGGCCAACTCAAA
ADTRP	HGLibA_01081	CCGGCTGATGTAAGCAATGC
ADTRP	HGLibA_01082	TAGATACTGTCATCCCCGTG
ADTRP	HGLibA_01083	GACGACTTCAGCCAATGTGA
AEBP1	HGLibA_01084	GCTGACCGACGACGAGATCG
AEBP1	HGLibA_01085	GAACTCCTCGATCTCGTCGT
AEBP1	HGLibA_01086	GGGCGCCCCTCTCAAATAAC
AEBP2	HGLibA_01087	TTTCTTCGATGCACAAACAC
AEBP2	HGLibA_01088	TGTGCATCGAAGAAATCATG
AEBP2	HGLibA_01089	GTTCTGCTGACTGAAGTGTG
AEN	HGLibA_01090	TTGGGACATAGGTCGTATCC
AEN	HGLibA_01091	TCGCTGACTACCGTACCCGC
AEN	HGLibA_01092	CTACTGATGAGTGCCCGTGC
AES	HGLibA_01093	CACGTCCGTGGCACGCGTCC
AES	HGLibA_01094	TCCAGGCTGAGATCGTCAAA
AES	HGLibA_01095	CACGACCTGGACGCGTGCCA
AFAP1	HGLibA_01096	ATAAGAGCTGCTCATCGCAT
AFAP1	HGLibA_01097	TTATGAGTCGTATGATGAAG
AFAP1	HGLibA_01098	ATCTCCGGCAGGGGCATCTG
AFAP1L1	HGLibA_01099	GTACCTCAGCGATACCACCC
AFAP1L1	HGLibA_01100	GCACGAGCTGCGTTTCACCC
AFAP1L1	HGLibA_01101	GGGCACGTAGATGATGCTGC
AFAP1L2	HGLibA_01102	GCCCCGATGGAGCGGTACAA
AFAP1L2	HGLibA_01103	AAAGCCGGAGGAGCTCCGCC
AFAP1L2	HGLibA_01104	CTTCCTCAAGATTCTTGACC
AFF1	HGLibA_01105	CCTGGTTTAGAGTTACCATT
AFF1	HGLibA_01106	TACTTGTCAAACTTCACTTG
AFF1	HGLibA_01107	CCTTCAGCTCAGTGACAGTG
AFF2	HGLibA_01108	GAATTCGCCGTGCAAGCGCC
AFF2	HGLibA_01109	CATAGTTTCCAAGCGTGTTC
AFF2	HGLibA_01110	AAGATTTCTTCAACACAGCT
AFF3	HGLibA_01111	AGAAACCGACCGCGTATGTG
AFF3	HGLibA_01112	TCCGAAGACGACTTCAGCTT
AFF3	HGLibA_01113	TGTAGTGCTACAGATAGACG
AFF4	HGLibA_01114	GGGCAACTTACAACTTTGTA
AFF4	HGLibA_01115	GCAACATGAACCGTGAAGAC
AFF4	HGLibA_01116	GAGTCTCAGCAGTCCAATTT
AFG3L2	HGLibA_01117	ATGGGCGGACTCTTCAGTGT
AFG3L2	HGLibA_01118	TGAAGAGTCCGCCCATCCCT
AFG3L2	HGLibA_01119	AGTTTCCAGATTCCGTTCAA
AFM	HGLibA_01120	AATTTCTTACCTATATCCCG
AFM	HGLibA_01121	TAACCCTGCCCACACAACCT
AFM	HGLibA_01122	TGCATTTGCTCAGTATGTTC
AFMID	HGLibA_01123	ACAACCTTCAGACGACTCGT
AFMID	HGLibA_01124	GCTTACGGCATCGCCCCCAA
AFMID	HGLibA_01125	TTCCCCGACGAGTCGTCTGA
AFP	HGLibA_01126	AACTTATCTCTGCAGTACAT
AFP	HGLibA_01127	TGAAGACTGTTCATCTCCAG
AFP	HGLibA_01128	TTCAGGGTGTTTAGAAAACC
AFTPH	HGLibA_01129	GACAGCTTTATTAAACCGCC
AFTPH	HGLibA_01130	ATGCTTCGAAAATTCGCTCC
AFTPH	HGLibA_01131	ATGTACATCTGATCAGTTCC
AGA	HGLibA_01132	ACCACCTGGTATCTTAAAGC
AGA	HGLibA_01133	TGCAGCACTACTATGGATGT
AGA	HGLibA_01134	GTGCATACCCTCCAATAATT
AGAP1	HGLibA_01135	CCTGACGGGCACATATGTCC
AGAP1	HGLibA_01136	GGTGGACCGACTCGAAGCGC
AGAP1	HGLibA_01137	CATATGTGCCCGTCAGGTAC
AGAP11	HGLibA_01138	GCTATACTTCTTGTAGTTCA
AGAP11	HGLibA_01139	ACTTTGATATAATGCCTCAT
AGAP11	HGLibA_01140	CATCTTCTTCATCCCCTAGC
AGAP2	HGLibA_01141	GGTGGACGACCCCGAACTCC
AGAP2	HGLibA_01142	AGCAGGCTCTAAACCGCCTC
AGAP2	HGLibA_01143	TTACCTACCAGGCGCAGTTC
AGAP3	HGLibA_01144	CATAGGTCCCCGTCAGATAG
AGAP3	HGLibA_01145	GGGCTGACTTCCCGCTAGAC
AGAP3	HGLibA_01146	CAGCTTCCGCAACGCCAGCG
AGAP4	HGLibA_01147	TAACCCTTCTGCCAATCCAG
AGAP4	HGLibA_01148	CATCTGTTTGAGAGTTCCTC
AGAP4	HGLibA_01149	TTGTCATTGTAAGATAATGC
AGAP5	HGLibA_01150	TAGCCTTTCTGCCAATCCAG
AGAP5	HGLibA_01151	CATCTGTTTGAGAGTTCCTC
AGAP5	HGLibA_01152	TAACCCTTCTGCCAATCCAG
AGAP6	HGLibA_01153	TATTGTGCTTGACTCTGGAT
AGAP6	HGLibA_01154	AGTCAAGCACAATATTCCAG
AGAP6	HGLibA_01155	CATCTGTTTGAGAGTTCCTC
AGAP7	HGLibA_01156	TAACCCTTCTGCCAATCCAG
AGAP7	HGLibA_01157	CATCTGTTTGAGAGTTCCTC
AGAP7	HGLibA_01158	TTGTCATTGTAAGATAATGC
AGAP8	HGLibA_01159	TAACCCTTCTGCCAATCCAG
AGAP8	HGLibA_01160	CATCTGTTTGAGAGTTCCTC
AGAP8	HGLibA_01161	TTGTCATTGTAAGATAATGC
AGAP9	HGLibA_01162	CATCTGTTTGAGAGTTCCTC
AGAP9	HGLibA_01163	TAACCTTTCTGCCAATCCAG
AGAP9	HGLibA_01164	TAACTCTTCTGCCAATCCAG
AGBL1	HGLibA_01165	CGTAGGCGTTGGCTGTGTCA
AGBL1	HGLibA_01166	ACGCCTACGTGCAGATCCGA
AGBL1	HGLibA_01167	GAAAGCGCACCCAAGCAATC
AGBL2	HGLibA_01168	TACCGTCACCTCCAATATTA
AGBL2	HGLibA_01169	CCCCAAGAGAGCCATTCAAC
AGBL2	HGLibA_01170	AACCCTCAATGCCTGTTGAA
AGBL3	HGLibA_01171	TGAGCCAGTGTATATCCCAA
AGBL3	HGLibA_01172	GGCCACCGTGTTGGGCTCAA
AGBL3	HGLibA_01173	GGTTCCGTTTCTAAGCCCGT
AGBL4	HGLibA_01174	GTAATCCACGCTTCCGAGTC
AGBL4	HGLibA_01175	TGTTTACTACTACCGCTGCC
AGBL4	HGLibA_01176	TTACTTCTTTCGGGAGCAGC
AGBL5	HGLibA_01177	TCTCGAATGCGTTCCCAGCG
AGBL5	HGLibA_01178	CCTCGACCATTCCGTTTCGC
AGBL5	HGLibA_01179	GCTGGGAACGCATTCGAGAC
AGER	HGLibA_01180	TCTTACGGTAGACACGGACT
AGER	HGLibA_01181	CAAAACATCACAGCCCGGAT
AGER	HGLibA_01182	TCCCGACAGCCGGAAGGAAG
AGFG1	HGLibA_01183	CCCCACCTACGTTAACATGA
AGFG1	HGLibA_01184	TGCTTCGACTGCGACCAGCG
AGFG1	HGLibA_01185	GAGGATTAAATCCACCACAC
AGFG2	HGLibA_01186	GAGATTGACTTGACACGATG
AGFG2	HGLibA_01187	ATCACCCAGAAGTGTCCGAA
AGFG2	HGLibA_01188	GAGAGTTACCTGGCTCGAGG
AGGF1	HGLibA_01189	TCTATAGTATTTCCACTAGT
AGGF1	HGLibA_01190	GACGAAGCCATTACCAGTGA
AGGF1	HGLibA_01191	AGCTAATGATGAGCCTTCTA
AGK	HGLibA_01192	AACTACCCTTTGCAAGCTGC
AGK	HGLibA_01193	ACGGATGTGATCATTGTTGC
AGK	HGLibA_01194	TGTTCTTCGACGAACAGATG
AGL	HGLibA_01195	ATCAGCACCAACACGTAAAA
AGL	HGLibA_01196	TATGAGCTACAGTTCCGATT
AGL	HGLibA_01197	TGATAATCATGTGCTACCCT
AGMAT	HGLibA_01198	CACCGGCCGGGCCACGAACT
AGMAT	HGLibA_01199	GATTCGGACCTCGCCGCATC
AGMAT	HGLibA_01200	CAGCTGCCGGCGAATTCAAG
AGMO	HGLibA_01201	GCTTTAACGTCAATCTCAGC
AGMO	HGLibA_01202	TTGACGTTAAAGCATCATCC
AGMO	HGLibA_01203	AAAACAACATGCGAAATCCC
AGO1	HGLibA_01204	TCAGCGCGTTCGCTTCACCA
AGO1	HGLibA_01205	CCTCCTGAAGGTCGACTTTG
AGO1	HGLibA_01206	GAACGCGCTGAGAGTCCGTG
AGO2	HGLibA_01207	TAACGCCTGCAAGCTCACGC
AGO2	HGLibA_01208	GCGTTACACGATGCACTTTC
AGO2	HGLibA_01209	GCCACCATGTACTCGGGAGC
AGO3	HGLibA_01210	AAGGCATTACTTCTAGTGGC
AGO3	HGLibA_01211	TCAGACTTCCACTATGATCA
AGO3	HGLibA_01212	TCTTCTGGGCACCATGAGTA
AGO4	HGLibA_01213	GTTAACATACGTTTGATGAC
AGO4	HGLibA_01214	CCAGCACCAATGCTGCAATA
AGO4	HGLibA_01215	GTCTAGTCACATTACAAACT
AGPAT1	HGLibA_01216	CTCGACGTTGCGTCCTCGCA
AGPAT1	HGLibA_01217	TTGCCAAGCGCGAGCTACTG
AGPAT1	HGLibA_01218	TCCCGTACAGGTATTTGATG
AGPAT2	HGLibA_01219	GCGATCTGCACGCAGCGCTC
AGPAT2	HGLibA_01220	TGGCAGGTGTCCACGAGCGC
AGPAT2	HGLibA_01221	ATTGTCGTTGCGAGTACCCT
AGPAT3	HGLibA_01222	GACCAAGCACCGCGTTAGCA
AGPAT3	HGLibA_01223	AGTACCACGTCCAGCCGATG
AGPAT3	HGLibA_01224	CAGGCCACGGTAGAGCGCTT
AGPAT4	HGLibA_01225	CCGCGCGCCTACCTCAAGTA
AGPAT4	HGLibA_01226	TCACCTGTTGCCACGAACCA
AGPAT4	HGLibA_01227	GGCCCTGGACCCTCGTGAAC
AGPAT5	HGLibA_01228	GTGCGCTACGTGCTGAAAGA
AGPAT5	HGLibA_01229	AAACAAGTTGCAGAGCTACG
AGPAT5	HGLibA_01230	CATCTCTTTCTCGTTAAATT
AGPAT6	HGLibA_01231	CCCCATCTTACCGTTGGTGT
AGPAT6	HGLibA_01232	TCAGCGCTCGCACGCAGATC
AGPAT6	HGLibA_01233	TGAGCCGAAGGCTGATGTAC
AGPAT9	HGLibA_01234	GCTGGTTATAGGAACTACAC
AGPAT9	HGLibA_01235	ACTGATCCCAATGAAAGCCA
AGPAT9	HGLibA_01236	CAACACAAATGCCTCCCTTC
AGPHD1	HGLibA_01237	ATCATGTTTCTGAAAGCCGC
AGPHD1	HGLibA_01238	CTACTTTCAGGTATCAATCA
AGPHD1	HGLibA_01239	CGATGAAGACTACTTAACTT
AGPS	HGLibA_01240	TACCTTAGGTACCCTCTTAG
AGPS	HGLibA_01241	CTTGGCCATAAAACTATATC
AGPS	HGLibA_01242	GATCGAGTATTTAGAGCTCA
AGR2	HGLibA_01243	CTTGATGATTATTCATCACT
AGR2	HGLibA_01244	GGAAACTTACAACCAGATTG
AGR2	HGLibA_01245	GACAAACACCTTTCTCCTGA
AGR3	HGLibA_01246	GAGAGTATTGACAATCCTCC
AGR3	HGLibA_01247	GAGGATTGTCAATACTCTCA
AGR3	HGLibA_01248	GATAAGAATTTATCACCTGA
AGRN	HGLibA_01249	GAGGCGTCCGACCCACACAC
AGRN	HGLibA_01250	CCTTGTTGCCGCCGTCCAGC
AGRN	HGLibA_01251	ATGTCCCGCCGGCTCCGGGC
AGRP	HGLibA_01252	CAGCCTTACGCAGCGACGTG
AGRP	HGLibA_01253	GCTCCTCACGTCGCTGCGTA
AGRP	HGLibA_01254	GCCCATCTGGGCTCCTCGCG
AGT	HGLibA_01255	GGCCAGCATCCCGACCATTG
AGT	HGLibA_01256	TTGCAGCGACTAGCACCAGC
AGT	HGLibA_01257	GAGTCACCGAGAAGTTGTCC
AGTPBP1	HGLibA_01258	TCCTACGATCCTAGAATTAT
AGTPBP1	HGLibA_01259	CAATATTTGTGAACCACCTT
AGTPBP1	HGLibA_01260	GCTGTGAATTCAGTATCCTT
AGTR1	HGLibA_01261	CTACAAGCATTGTGCGTCGA
AGTR1	HGLibA_01262	TCTCAGCATTGATCGATACC
AGTR1	HGLibA_01263	TCAGGCCCAGCCCTATCGGG
AGTR2	HGLibA_01264	AAGCCCGAAGTGAAGACCGC
AGTR2	HGLibA_01265	TTACTGAAGACGAATAGCTA
AGTR2	HGLibA_01266	TTCGGGCTTGTGAACATCTC
AGTRAP	HGLibA_01267	AACTTCGAAGTGCAGCGCAC
AGTRAP	HGLibA_01268	CACCATGCTTATGGCGTCGA
AGTRAP	HGLibA_01269	CTCCATCGACGCCATAAGCA
AGXT	HGLibA_01270	TCCTGGTCTGGAACACGTAC
AGXT	HGLibA_01271	TATGCGCTCCCCGATGTCCA
AGXT	HGLibA_01272	CCGAGTGCACCCGATGACCA
AGXT2	HGLibA_01273	AGACGGTGCTTGTATGCCAC
AGXT2	HGLibA_01274	TATGTTGTTTGAGTGCGCCC
AGXT2	HGLibA_01275	AGGATACTCACGGGTGGCAA
AGXT2L1	HGLibA_01276	CAACGACTTAGCCTTACGCC
AGXT2L1	HGLibA_01277	CATACTCAACAATGTTGTCG
AGXT2L1	HGLibA_01278	GGTCAAGAGTGATCACATCC
AGXT2L2	HGLibA_01279	GCAGTACATGTACGATGAAC
AGXT2L2	HGLibA_01280	CATCGTACATGTACTGCCCT
AGXT2L2	HGLibA_01281	GAGGCTGGCTCGCCACTACA
AHCTF1	HGLibA_01282	CAAAATGAAGTTGAAGCATC
AHCTF1	HGLibA_01283	CCTTCTTGTTGACCTATGTT
AHCTF1	HGLibA_01284	TTAAGAGCTCAAGTGACTAG
AHCY	HGLibA_01285	ACCGCTCCCGCATACGCATC
AHCY	HGLibA_01286	TGCCGGGCCTGATGCGTATG
AHCY	HGLibA_01287	CAACGAGAACGCCGTGGAGA
AHCYL1	HGLibA_01288	CGCCGAGAAGTACTCCTTCA
AHCYL1	HGLibA_01289	CGTCACCAAGGCGCCCAAGA
AHCYL1	HGLibA_01290	TCGAGCGAGACAAAGATCTT
AHCYL2	HGLibA_01291	CGCCTCGGTGACGGTGCCGT
AHCYL2	HGLibA_01292	TCCTAGTTGCGACTCCGCCT
AHCYL2	HGLibA_01293	GTGTGTGCAACCCACGATTT
AHDC1	HGLibA_01294	AGTGCGCCGCAAGGCGTACT
AHDC1	HGLibA_01295	GGCCAAGATCCCCGTATCGC
AHDC1	HGLibA_01296	CGAGCCACCATCGCCCGAGC
AHI1	HGLibA_01297	CACTGCTTAGTTTGTCATCA
AHI1	HGLibA_01298	CATGTGGTTGATGAGCATAC
AHI1	HGLibA_01299	AATAACAAGCCGAGATAGCC
AHNAK	HGLibA_01300	AGACCTTCGACGTGAATCGC
AHNAK	HGLibA_01301	TTGCCAGCGATTCACGTCGA
AHNAK	HGLibA_01302	GCTGAAGACTTCACGGGTCC
AHNAK2	HGLibA_01303	CGGATGAGGGCATTCGACCA
AHNAK2	HGLibA_01304	GGTCGAATGCCCTCATCCGC
AHNAK2	HGLibA_01305	TTTCAGGATGAGTCGTCCAG
AHR	HGLibA_01306	AAGTCGGTCTCTATGCCGCT
AHR	HGLibA_01307	TTGCTGCTCTACAGTTATCC
AHR	HGLibA_01308	AATTTCAGCGTCAGCTACAC
AHRR	HGLibA_01309	CCCGCGTACGTGCACTCCCC
AHRR	HGLibA_01310	TTATGCATCAGCAACGATCG
AHRR	HGLibA_01311	GGGAGTGCACGTACGCGGGC
AHSA1	HGLibA_01312	TGAGCCTGACACAAATCTCG
AHSA1	HGLibA_01313	AGACGTTGCCATCTACCATG
AHSA1	HGLibA_01314	GCATCCATTAACAATCGCAA
AHSA2	HGLibA_01315	CTGCAGCTGACCCCCCTAAA
AHSA2	HGLibA_01316	AATTCTGTTTGCCCTAGAGT
AHSA2	HGLibA_01317	GTATAGCATCTTCACTGTAA
AHSG	HGLibA_01318	GGTTGTCTATAAATCAGCCC
AHSG	HGLibA_01319	CTCACGCTGCATCTTGCCAC
AHSG	HGLibA_01320	ACACCTTTACTTCATCAATC
AHSP	HGLibA_01321	AATAAGGATCTCATTTCCGC
AHSP	HGLibA_01322	ACTTCTACATCAACTATTAC
AHSP	HGLibA_01323	TCGGCAAGAGCTGAACACTC
AICDA	HGLibA_01324	ACGAGACGCATTTCGTACTT
AICDA	HGLibA_01325	CGCGCGCCTCTACTTCTGTG
AICDA	HGLibA_01326	GCCGCTGCTACCGCGTCACC
AIDA	HGLibA_01327	ATGTTCAGCCTGTCCCATTA
AIDA	HGLibA_01328	TACTTGGTTCTAGCTTCTTC
AIDA	HGLibA_01329	TGAATTCACAGAAGAACAAA
AIF1	HGLibA_01330	CATGTCCCTGAAACGAATGC
AIF1	HGLibA_01331	GAACGTCTCCCCGGAGCCAC
AIF1	HGLibA_01332	TACATGGAGTTTGACCTTAA
AIF1L	HGLibA_01333	GGGGCTTACCCGGTTGATCT
AIF1L	HGLibA_01334	CTGAACAATGAAGGCGAGAT
AIF1L	HGLibA_01335	CAATCTCGCCTTCATTGTTC
AIFM1	HGLibA_01336	AATGCTATTGTGCAATCCGT
AIFM1	HGLibA_01337	GACAGTAGTTTGCCCACAGT
AIFM1	HGLibA_01338	ACCATGGAAAAAGTCAGACG
AIFM2	HGLibA_01339	CCACGATGAACCGTGAGCGC
AIFM2	HGLibA_01340	AAACCTCATTAAACTTGCCC
AIFM2	HGLibA_01341	TCCCCACTACTAGCCCCTGC
AIFM3	HGLibA_01342	CTAGCGTGCACAGGACGATC
AIFM3	HGLibA_01343	TCGTCCTGTGCACGCTAGAC
AIFM3	HGLibA_01344	GAACCCACTGGCCATTCTCG
AIG1	HGLibA_01345	GATGATATACCCGAAGCTGC
AIG1	HGLibA_01346	CATGTGGGTGTACCCTTTCC
AIG1	HGLibA_01347	ATCATACTCACAACCCCAAC
AIM1	HGLibA_01348	TCGACCTGCCCACGCCGAAA
AIM1	HGLibA_01349	CGACGCGGTGTTCGACGACG
AIM1	HGLibA_01350	AATAAACTCAATCCCCGACC
AIM2	HGLibA_01351	TTCAGCATCTAACACACGTG
AIM2	HGLibA_01352	AGTACTGGGGGTTAGAAACG
AIM2	HGLibA_01353	TTCACGTTTGAGACCCAAGA
AIMP1	HGLibA_01354	GCCAATAGATGTTTCCCGTC
AIMP1	HGLibA_01355	ACCATAGAATTAGCGTGCAG
AIMP1	HGLibA_01356	TCCACTGCACGCTAATTCTA
AIMP2	HGLibA_01357	GCCCCGCCAAGACTATCAGC
AIMP2	HGLibA_01358	AAGTCGTGGGCTCATCCGCT
AIMP2	HGLibA_01359	ACGCAACCCTTATAGATAGC
AIP	HGLibA_01360	GCAACCGGTTGTACCGCGAG
AIP	HGLibA_01361	GCTCACCGTCGTACTTGTTG
AIP	HGLibA_01362	CGTCGTCACTGTGCAGCGTC
AIPL1	HGLibA_01363	ATGCCCCGAGTGATTACCAG
AIPL1	HGLibA_01364	TGCACGAGGTGGCCGAGTTC
AIPL1	HGLibA_01365	GTTTCCGATGATGATGTGCA
AIRE	HGLibA_01366	GTGGCGGTACCAAAGCCTTG
AIRE	HGLibA_01367	CCCCGCTCACCGTTCCCGAG
AIRE	HGLibA_01368	GCAGCCGGCCATAGCGCTCC
AJAP1	HGLibA_01369	TCCGACGAGTGTTCCCGCTT
AJAP1	HGLibA_01370	CGTCGAGTGCAGCGTCTCAT
AJAP1	HGLibA_01371	GAGCAGCTATGACCATGATG
AJUBA	HGLibA_01372	TTTGAGGCGCCGCGCTACGA
AJUBA	HGLibA_01373	CGGGCCGCTGAGCGTACAAT
AJUBA	HGLibA_01374	GCCTTTGTTGCACTTGATAC
AK1	HGLibA_01375	ATTGTCGTCCACACGCCCGC
AK1	HGLibA_01376	CTCCACGTTTCAAGAGCCGC
AK1	HGLibA_01377	AGTATTGACTTTGGCCACCA
AK2	HGLibA_01378	TTTACAGCTCGATGACCTCA
AK2	HGLibA_01379	CTCTCTGTAGGCACCCAGAT
AK2	HGLibA_01380	GCTCACCTGGGTCCCTTTAC
AK3	HGLibA_01381	CATCCAACAGCCAGCTATAC
AK3	HGLibA_01382	AGATGATGTCATGACTCGGC
AK3	HGLibA_01383	AACAACGCCTTACTGCTCGC
AK4	HGLibA_01384	TAGGGTATTGATGACGTCAC
AK4	HGLibA_01385	TATATTCTTACATGTACATG
AK4	HGLibA_01386	CACTTGTATAATTCAATGAC
AK5	HGLibA_01387	ACAGATCTGTACCCCCGATT
AK5	HGLibA_01388	GTCTCTGATTAGCACAAGCC
AK5	HGLibA_01389	GGTCCTCAAAAGATAGAGCC
AK6	HGLibA_01390	GTGGGTGATTTAGCTCGAGA
AK6	HGLibA_01391	TTGTCTTACAGGTACACCAG
AK6	HGLibA_01392	TGACCGGTGAGCAGGATGTT
AK7	HGLibA_01393	GCAGCATACGTAGTTGCTGC
AK7	HGLibA_01394	TTGGGCGCGCTCCAAAGCCC
AK7	HGLibA_01395	CTCCAGTATGGAGCGGAAGG
AK8	HGLibA_01396	GATACGGTGCGGGGCGATAG
AK8	HGLibA_01397	CCACATCTTCGAGTTGATGC
AK8	HGLibA_01398	TGGACCTAATATTACAATCC
AK9	HGLibA_01399	ATTAGCCCGTTACATAACAC
AK9	HGLibA_01400	ATTGCTGCTGAAACCGAATC
AK9	HGLibA_01401	TCCATGCCTGTGTTATGTAA
AKAP1	HGLibA_01402	ACGGTCATCTGTGCCGCCCC
AKAP1	HGLibA_01403	CTACGAGGAGACCAACGAAG
AKAP1	HGLibA_01404	AGAAGGTCGACCTCATCATC
AKAP10	HGLibA_01405	TGTCGTGCAAGACTTGTTCA
AKAP10	HGLibA_01406	ACTTCGGCGAATGGAGCATT
AKAP10	HGLibA_01407	CACTGGTCAGCACTTCAATC
AKAP11	HGLibA_01408	AAGCAGTGATCCTCTAAATC
AKAP11	HGLibA_01409	CCAGTCTGTGTCATCCATAG
AKAP11	HGLibA_01410	CACCTACATCACCAAGACTT
AKAP12	HGLibA_01411	GGGCGACACGGTCGTTAGTG
AKAP12	HGLibA_01412	TGTCAAGCCGAAACCTTAGC
AKAP12	HGLibA_01413	TTAGGGCTCCTTGACCGTTC
AKAP13	HGLibA_01414	TCCGAGTACTTGTACAGTGA
AKAP13	HGLibA_01415	CTGCATCATACGCTTCATCC
AKAP13	HGLibA_01416	CCCCAATACATTCCACTCCG
AKAP14	HGLibA_01417	ACCACCAAGCATTAGTTCAC
AKAP14	HGLibA_01418	ACCAGCAGAGATTCGTGCTA
AKAP14	HGLibA_01419	CCCGTAGCACGAATCTCTGC
AKAP17A_X	HGLibA_01420	AGGACTCACCTTGATGTTGC
AKAP17A_X	HGLibA_01421	CATCGTGCACGACACGTCTG
AKAP17A_X	HGLibA_01422	CAGCTGCCGCTTCTTAATTG
AKAP17A_Y	HGLibA_01423	AGGACTCACCTTGATGTTGC
AKAP17A_Y	HGLibA_01424	CATCGTGCACGACACGTCTG
AKAP17A_Y	HGLibA_01425	CAGCTGCCGCTTCTTAATTG
AKAP2	HGLibA_01426	TTCTATTCACCCCCGCATAA
AKAP2	HGLibA_01427	TCAACAAGCCATAGCCGAGC
AKAP2	HGLibA_01428	CTTTCTTCGATTAACCCGTG
AKAP3	HGLibA_01429	GTGATTGCTGACAATCACCG
AKAP3	HGLibA_01430	GTCGGTGCTGCGCTATGAGA
AKAP3	HGLibA_01431	GAAGGCCGAAGTTAGCCTAC
AKAP4	HGLibA_01432	GGCGTACTCTGATACTACAA
AKAP4	HGLibA_01433	AGATGTCTGATGATATTGAC
AKAP4	HGLibA_01434	TCCTGATCTTGCTGTCCTTC
AKAP5	HGLibA_01435	TCAAACGTCTTGTAACACGC
AKAP5	HGLibA_01436	GCATCCTCAGCATTTATTGC
AKAP5	HGLibA_01437	TGTTACAAGACGTTTGAGTG
AKAP6	HGLibA_01438	CCTGAGCTTATCCGAAGTGT
AKAP6	HGLibA_01439	CCATTCCTAGTGACGTGACT
AKAP6	HGLibA_01440	TTACTCTGTCAACGTGATAG
AKAP7	HGLibA_01441	AATACAACAAGATGAGCGAC
AKAP7	HGLibA_01442	AGCCAATACTATGGATTCTC
AKAP7	HGLibA_01443	TTAATAATTGCATCACCAGC
AKAP8	HGLibA_01444	TTTGACCGCTTCGGACCAGA
AKAP8	HGLibA_01445	GAAGCAGTTCCAACTTTACG
AKAP8	HGLibA_01446	TTCTTGCAGGCTACGGGGCG
AKAP8L	HGLibA_01447	ATCTAAGCGCTGGTTAATTC
AKAP8L	HGLibA_01448	TGTTGTCCGAGCAGTCCGTG
AKAP8L	HGLibA_01449	AATTAACCAGCGCTTAGATA
AKAP9	HGLibA_01450	TCCGACTCATCTAGAGATGA
AKAP9	HGLibA_01451	AGAAATAACCAGTCATGAGC
AKAP9	HGLibA_01452	ATAATGAGAACTCTACATAG
AKIP1	HGLibA_01453	CATGCCCTGGAGCGTCCCAA
AKIP1	HGLibA_01454	TCTCCCGGGAGAACGCGCTG
AKIP1	HGLibA_01455	CATGTCTATCGTTATCACAG
AKIRIN1	HGLibA_01456	ACATTTACCCTCCGACAAGT
AKIRIN1	HGLibA_01457	CCTGGGCCTACCTGCTAGTT
AKIRIN1	HGLibA_01458	CACATGATCAGATTATGCGA
AKIRIN2	HGLibA_01459	GATCAAATAATGCGACGATA
AKIRIN2	HGLibA_01460	AACCTGCCGTAGAGTAAATA
AKIRIN2	HGLibA_01461	ATGTTATTACCTGGTGAAGC
AKNA	HGLibA_01462	ACCATTGACCAGCTACGCCT
AKNA	HGLibA_01463	CCTGGGGCACCATTCCCGTG
AKNA	HGLibA_01464	CTCAAGTCTCCTCGAGCTGA
AKNAD1	HGLibA_01465	CTGACCAACTCAACCCGAAA
AKNAD1	HGLibA_01466	TAGACTATCTTGCACAAGAG
AKNAD1	HGLibA_01467	ATCCACCAAGAACTTCTCAC
AKR1A1	HGLibA_01468	ATCACGCCATGCACGATCAG
AKR1A1	HGLibA_01469	GGTGGAATGCCACCCATACT
AKR1A1	HGLibA_01470	GTTAAGTATGCCCTTAGCGT
AKR1B1	HGLibA_01471	TCAGGTCGCTGAGTGTCTTC
AKR1B1	HGLibA_01472	TGGGCTCACAGGTCCTGATC
AKR1B1	HGLibA_01473	TCCCATACCTTAAAGCCAGT
AKR1B10	HGLibA_01474	TGGCCATTGATGCAGGATAT
AKR1B10	HGLibA_01475	CGGTGGAAAAGCAACGTTCT
AKR1B10	HGLibA_01476	GTGCCGATATCCTGCATCAA
AKR1B15	HGLibA_01477	CAGTGGAAAAGGAACGTTCT
AKR1B15	HGLibA_01478	TTTCTATGAGAATCAACATG
AKR1B15	HGLibA_01479	GTGGCGATATTCTGCATCAA
AKR1C1	HGLibA_01480	GCCAGCTTCAATTGCCAATT
AKR1C1	HGLibA_01481	ACCAAATTGGCAATTGAAGC
AKR1C1	HGLibA_01482	CTTATTACCATGGTTCTTCT
AKR1C2	HGLibA_01483	GGCTTCTATTGCCAATTTGA
AKR1C2	HGLibA_01484	ATTACCATGGTTCTTCTCGA
AKR1C2	HGLibA_01485	GTCAAATTGGCAATAGAAGC
AKR1C3	HGLibA_01486	GGTTCCGAGAAGTAAAGCTT
AKR1C3	HGLibA_01487	CAACTCTGGTCGATGAAAAG
AKR1C3	HGLibA_01488	CTGCATACCTTTAGAGACAT
AKR1C4	HGLibA_01489	AAAAGTAATATTCGACACAG
AKR1C4	HGLibA_01490	GCCAGCTTCTATTGCTAATT
AKR1C4	HGLibA_01491	TTCCCTACCTTGAGAGCCAT
AKR1D1	HGLibA_01492	AACCTTCACCGATGTTGCAC
AKR1D1	HGLibA_01493	TGTAGGCCCCATCAATATGT
AKR1D1	HGLibA_01494	TTACATCATTGAAGTACCCA
AKR1E2	HGLibA_01495	ACCATGTTGCTCTCGTCCAG
AKR1E2	HGLibA_01496	CCTCTCACATCCTCGAGTGC
AKR1E2	HGLibA_01497	GAACGGTACCTTGAAACCCA
AKR7A2	HGLibA_01498	CCCGGCTCACCGATTCCTGT
AKR7A2	HGLibA_01499	GCCTCTCCAACTATGCTAGC
AKR7A2	HGLibA_01500	CACTTCCCAGCTAGCATAGT
AKR7A3	HGLibA_01501	CCCAAACAGTGGAATGGCCT
AKR7A3	HGLibA_01502	ATACCTGGGCAGAGATGTAC
AKR7A3	HGLibA_01503	GCCTCTCCAACTATGCAGCC
AKT1	HGLibA_01504	TGTGCCGCAAAAGGTCTTCA
AKT1	HGLibA_01505	TCACGTTGGTCCACATCCTG
AKT1	HGLibA_01506	GCAGGATGTGGACCAACGTG
AKT1S1	HGLibA_01507	CGCGCATGCTCGCCGCGATG
AKT1S1	HGLibA_01508	AACGGCGCGCTGCCTCCGCC
AKT1S1	HGLibA_01509	TGTGGGCCAGTGCGATGTCG
AKT2	HGLibA_01510	TCTCGTCTGGAGAATCCACG
AKT2	HGLibA_01511	CATCGAGAGGACCTTCCACG
AKT2	HGLibA_01512	TTAAACAACTTCTCCGTAGC
AKT3	HGLibA_01513	AGAATGGACAGAAGCTATCC
AKT3	HGLibA_01514	TAAGGTAAATCCACATCTTG
AKT3	HGLibA_01515	TTGCCACTGAAAAGTTGTTG
AKTIP	HGLibA_01516	CTTACTGGACAGTCACCATC
AKTIP	HGLibA_01517	CACCACTTACCTAATTGCAT
AKTIP	HGLibA_01518	TAGAAGACCCCTATGCAATT
ALAD	HGLibA_01519	GCCCCGTCGGACATGATGGA
ALAD	HGLibA_01520	CGTCCATCCATCATGTCCGA
ALAD	HGLibA_01521	CTCGCCGTGTACCACGTCTC
ALAS1	HGLibA_01522	GTGGTTAGTGTGAAAACCGA
ALAS1	HGLibA_01523	GTCATTGGCCACAAAGCACG
ALAS1	HGLibA_01524	ATAACTGCCCCACACACCCG
ALAS2	HGLibA_01525	TGCGAGATTTACTCAGACGC
ALAS2	HGLibA_01526	CTCCACTGTTACGGATACCT
ALAS2	HGLibA_01527	GACAGCGTCCAATACCAAAC
ALB	HGLibA_01528	TGCTCATCGGTTTAAAGATT
ALB	HGLibA_01529	CGATGAATTTAAACCTCTTG
ALB	HGLibA_01530	AATGTGATGTTATAAGCCTA
ALCAM	HGLibA_01531	AAAGTGCTACATCCCCTTGA
ALCAM	HGLibA_01532	TACCATGTGATATTGCCATC
ALCAM	HGLibA_01533	TCATTGACTCTCATTGTAGA
ALDH16A1	HGLibA_01534	GGATAGAATGGGCGTTCCGA
ALDH16A1	HGLibA_01535	AAGGGGGAGGCCACGACCAC
ALDH16A1	HGLibA_01536	GCCCCCGCGGGGCGTCCCGT
ALDH18A1	HGLibA_01537	GCGCAAGCGTTGTTTGCCAA
ALDH18A1	HGLibA_01538	ACAGGCAATTCCAGTCTTAG
ALDH18A1	HGLibA_01539	GGGCAGCACAGATGCTGTAC
ALDH1A1	HGLibA_01540	GTATAATAGTCGCCCCCTCT
ALDH1A1	HGLibA_01541	AAGCATCCATAGTACGCCAC
ALDH1A1	HGLibA_01542	AAAACATTGCGCTACTGTGC
ALDH1A2	HGLibA_01543	AAAACCTTTCGATATTACGC
ALDH1A2	HGLibA_01544	CCAGCCTGCGTAATATCGAA
ALDH1A2	HGLibA_01545	ACCACTCAGTGCACTCTACA
ALDH1A3	HGLibA_01546	CGTCCCGGAGCAATCTGAAG
ALDH1A3	HGLibA_01547	AGCGTCCGCACACACGATGC
ALDH1A3	HGLibA_01548	CATATTTGCTCCCGAGTTGA
ALDH1B1	HGLibA_01549	GGTAGGGTTGACCGTCGGGA
ALDH1B1	HGLibA_01550	GAGCAGTTTGAACGAGTCCT
ALDH1B1	HGLibA_01551	CGAAACGCTCTCCGCCACAG
ALDH1L1	HGLibA_01552	TGAACACACCCACCACTTCG
ALDH1L1	HGLibA_01553	AAGGAGGGCCACGAAGTGGT
ALDH1L1	HGLibA_01554	GGAGACGCTTTGCCCATCCC
ALDH1L2	HGLibA_01555	CTATAGCCACCTCCGCAAAG
ALDH1L2	HGLibA_01556	AAGTGCATCCACTGTATCAT
ALDH1L2	HGLibA_01557	CTGTGAACACCCCTACTACT
ALDH2	HGLibA_01558	CCCGCTCGATCAGATCGGCC
ALDH2	HGLibA_01559	GCCTGGCCGATCTGATCGAG
ALDH2	HGLibA_01560	CCCACCGTCAATCCGTCCAC
ALDH3A1	HGLibA_01561	GTTCGACCATATCCTGTACA
ALDH3A1	HGLibA_01562	AGTTCCAGGTGCCAATGACG
ALDH3A1	HGLibA_01563	GGGACACCCCCATTGATTAC
ALDH3A2	HGLibA_01564	GTCCGACAGGCGTTCCTGTC
ALDH3A2	HGLibA_01565	CGTGCGTACCTTGCACAGGT
ALDH3A2	HGLibA_01566	TGGTGCTGATAATCGGAGCT
ALDH3B1	HGLibA_01567	TGGCCCGTGATTAGATAGTT
ALDH3B1	HGLibA_01568	CCTTCCACGCGGGGCGCACG
ALDH3B1	HGLibA_01569	CTATCCGCTGAACCTGACGC
ALDH3B2	HGLibA_01570	AGCGATCGCTCTCGTTGCTC
ALDH3B2	HGLibA_01571	GCCCTCCTCACCTGCGGCGA
ALDH3B2	HGLibA_01572	TGGTCCTCATCATCGCACCC
ALDH4A1	HGLibA_01573	GCCCGTCTTAGCCTTCACGC
ALDH4A1	HGLibA_01574	TGAGCGAGATGCCCTGCAAA
ALDH4A1	HGLibA_01575	TCAGCATGTCTGCCGCCTTC
ALDH5A1	HGLibA_01576	GAGGAAGCCCGCCGTGTTTA
ALDH5A1	HGLibA_01577	GAGAAGGGCGTGTCTTCGGC
ALDH5A1	HGLibA_01578	GATGACTGCAGCCACGCCTA
ALDH6A1	HGLibA_01579	GAGAGCCATGGCGGCGCTAT
ALDH6A1	HGLibA_01580	CGCCGCCAATAGCGCCGCCA
ALDH6A1	HGLibA_01581	CCAACTGTAAAGCTCTTCAT
ALDH7A1	HGLibA_01582	CATTAGGTTATGGATCGCCC
ALDH7A1	HGLibA_01583	CCTTTCTAGGATAATAGCCA
ALDH7A1	HGLibA_01584	GCAGAATCTTTCGCTGGCTT
ALDH8A1	HGLibA_01585	TCAGGACCCGTGAGCGCTCC
ALDH8A1	HGLibA_01586	TCTGCGTGCACTCTGACGTG
ALDH8A1	HGLibA_01587	CAGCACTCACCGACTCCCAC
ALDH9A1	HGLibA_01588	GTATAACCAAACGATCCACC
ALDH9A1	HGLibA_01589	GGTTTATGCAGGTAATGCCA
ALDH9A1	HGLibA_01590	AGTGAGGCTGGTGTACCTCC
ALDOA	HGLibA_01591	TGTGCGGCGCAGCGCTGTGA
ALDOA	HGLibA_01592	ACGGAGCTGACTTCGCCAAG
ALDOA	HGLibA_01593	CCTTGCCAGGTGCCACGATG
ALDOB	HGLibA_01594	GGTACCTATTGTTGAACCAG
ALDOB	HGLibA_01595	TCCATCCAGCCTCGCTATCC
ALDOB	HGLibA_01596	TATCCACAGTTAGACCAAGG
ALDOC	HGLibA_01597	GAACCGCCGGCTGTACCGCC
ALDOC	HGLibA_01598	CCACGACGATGCCCTTATCC
ALDOC	HGLibA_01599	CACGTTGGCGTTCTCCAGAA
ALG1	HGLibA_01600	GCAGTACCACGCGCTGTCGT
ALG1	HGLibA_01601	GCACCACCGCTACTACATGC
ALG1	HGLibA_01602	GAAGCAAGCTCGTCATTGAC
ALG10	HGLibA_01603	TGATCACTCCAATTGACACC
ALG10	HGLibA_01604	AATTCTACGTTTCCAAACTA
ALG10	HGLibA_01605	GGGAGCTGGAATGGCGCAGC
ALG10B	HGLibA_01606	AGCAGGAATGGCGCAGCTAG
ALG10B	HGLibA_01607	TGACCACTCCAACTGACACC
ALG10B	HGLibA_01608	ACTCAGTTCACAAACAAGTC
ALG11	HGLibA_01609	GGAAGATGGCGGCCGGCGAA
ALG11	HGLibA_01610	CCCCCTATATACTTAAACAG
ALG11	HGLibA_01611	TGTTACGACAACCTCCAATG
ALG12	HGLibA_01612	TCCGCGTGCAGTAGAACATC
ALG12	HGLibA_01613	ACGAGTGGGCCCGCTTCATC
ALG12	HGLibA_01614	CAGCGAAAGCACGTAAACCG
ALG13	HGLibA_01615	CAGTACTGAGTCGTTTACTC
ALG13	HGLibA_01616	GATCTTGTTATTAGTCACGC
ALG13	HGLibA_01617	GAAGAATATCTTTATCGTGC
ALG14	HGLibA_01618	GTTCCATGGACGTTACGCCC
ALG14	HGLibA_01619	GTAGAAACGTTATCCATGTC
ALG14	HGLibA_01620	GTGCGTTCTCGTTCTAGCTG
ALG1L	HGLibA_01621	CCCGCAGGTTCTTCCAAAAC
ALG1L	HGLibA_01622	AGTTGTATGTCCATAACCAA
ALG1L	HGLibA_01623	TTTGAACAACTTACTCTTGA
ALG2	HGLibA_01624	TACCACGTCGAACTCCTCGT
ALG2	HGLibA_01625	CGACGTGGTAGTGTGCGACC
ALG2	HGLibA_01626	AGGGTTCATCTGATCGTGGC
ALG3	HGLibA_01627	GGAGCCGCGCTACACGCTGC
ALG3	HGLibA_01628	CTGCGGAAACGCGGCCGGTC
ALG3	HGLibA_01629	GCCTACATGGCCGAGGTAGA
ALG5	HGLibA_01630	CAGGGTATATTCAGTTCTCG
ALG5	HGLibA_01631	AGCAGTTGTAAATGCAACGA
ALG5	HGLibA_01632	CACAACGACAGAAAGTTGTT
ALG6	HGLibA_01633	GCTGGTAAACCGCCTATGTT
ALG6	HGLibA_01634	AAGCTCTTCATGCGTACAAC
ALG6	HGLibA_01635	TCTCATATCCACGTGATGTA
ALG8	HGLibA_01636	AAACCAATTGCCAGTACCCG
ALG8	HGLibA_01637	GGCGGCGCTCACAATTGCCA
ALG8	HGLibA_01638	AACCAAACCACTTGTCATTG
ALG9	HGLibA_01639	GTCCATATACCATCCAGTCA
ALG9	HGLibA_01640	ACTACGTTGATAGCCATGAC
ALG9	HGLibA_01641	TCGAATGATGCTAGCCTTCT
ALK	HGLibA_01642	AATGGGACAGTCCTCCAGCT
ALK	HGLibA_01643	TGTCCCATTCCAACAAGTGA
ALK	HGLibA_01644	TCACATGGAGAGCTCTTGAT
ALKBH1	HGLibA_01645	AGAAGTCGATGACCCCTTCC
ALKBH1	HGLibA_01646	ACCCTTGCCACGGGCTGCGT
ALKBH1	HGLibA_01647	AGGATAGCCTTTGAGTCCAT
ALKBH2	HGLibA_01648	CAGGCAACGTATGGCGACGC
ALKBH2	HGLibA_01649	TGTGCCACTTCCCGAATACC
ALKBH2	HGLibA_01650	TCCCACGGGAATCCTTATGC
ALKBH3	HGLibA_01651	TCTTTCACGTCAACAAAGCC
ALKBH3	HGLibA_01652	AGCTTTGTCAAGATGTTCCC
ALKBH3	HGLibA_01653	TGCTTACCTAGATACACCTG
ALKBH4	HGLibA_01654	GCCCGTCGAGCAGTGCAACC
ALKBH4	HGLibA_01655	CGGTTCACACGGGTCTTCCC
ALKBH4	HGLibA_01656	CCGAGACCCCCGAAGTCCTT
ALKBH5	HGLibA_01657	CCACCGTGTGCTCGTTGTAC
ALKBH5	HGLibA_01658	ACTGGTTCCGACACCCGAAT
ALKBH5	HGLibA_01659	TATGCTTCAGATCGCCTGTC
ALKBH6	HGLibA_01660	CTCGTGAACCAGTATCTGCC
ALKBH6	HGLibA_01661	ACACTTTGTCCACGTAGCGC
ALKBH6	HGLibA_01662	AGCCCTGGAACCGTTCAGAG
ALKBH7	HGLibA_01663	GCCGCTACGAATACGATCAC
ALKBH7	HGLibA_01664	GTGCACCAGCCGCATAACGC
ALKBH7	HGLibA_01665	CCCAGTGATCGTATTCGTAG
ALKBH8	HGLibA_01666	TCTTCTACTACCATGAGTCC
ALKBH8	HGLibA_01667	GACAGTATCCTATGCCACTC
ALKBH8	HGLibA_01668	AATTACTTACCCCCAGATAA
ALLC	HGLibA_01669	GACATGGCATCTGAATCCGT
ALLC	HGLibA_01670	TCCTGCAGAAAACCTCATAA
ALLC	HGLibA_01671	CTTCAAAGAGCATGAATATA
ALMS1	HGLibA_01672	GCCCCCGCAGCACCGCTACT
ALMS1	HGLibA_01673	TCCGCTCGCCCTCCGAGTAG
ALMS1	HGLibA_01674	TTCTCACATTAAACCTAGTC
ALOX12	HGLibA_01675	CGTACAACCGCGTGCAGCTT
ALOX12	HGLibA_01676	TGGCCTTCCCGTGCTACCGC
ALOX12	HGLibA_01677	GACCATCGCTGCAGACCGTA
ALOX12B	HGLibA_01678	GGCCGGGGTTGACGCCGTTG
ALOX12B	HGLibA_01679	GTTCCCCGTCACAGACGACA
ALOX12B	HGLibA_01680	GATGATGCCCATCGCCATCC
ALOX15	HGLibA_01681	GTTGGAACCGGCATAGAGCG
ALOX15	HGLibA_01682	ACCTCCTTAAGGACGACGCC
ALOX15	HGLibA_01683	CTATGCCGGTTCCAACAACC
ALOX15B	HGLibA_01684	GGTTCCAGCTGACACCGCCG
ALOX15B	HGLibA_01685	GCCAGCCTGTAGATAAAAGT
ALOX15B	HGLibA_01686	AAGAGGAGGTGGCCGCCCCG
ALOX5	HGLibA_01687	GGATTCATACGACGTGACTG
ALOX5	HGLibA_01688	GAATCGAGAAGCGCAAGTAC
ALOX5	HGLibA_01689	GCAACACCGACGTAAAGAAC
ALOX5AP	HGLibA_01690	GGTACGCATCTACACAGTTC
ALOX5AP	HGLibA_01691	TTAGTTCCTGCTGCGTTTGC
ALOX5AP	HGLibA_01692	CATCGTCACCCTCATCAGCG
ALOXE3	HGLibA_01693	CCACACTCGATACACGCTGC
ALOXE3	HGLibA_01694	GGGTCGCGGACCTTGTAGAT
ALOXE3	HGLibA_01695	AGCAAAAATCTCGCCAGTCC
ALPI	HGLibA_01696	CATGGACCGCTTCCCATACC
ALPI	HGLibA_01697	AGCTGCCTGGCGGTTCCAGA
ALPI	HGLibA_01698	TGAGGTTCTTGGCGACCTTC
ALPK1	HGLibA_01699	CAGAGACGTCGAGCCCATAC
ALPK1	HGLibA_01700	AGCCACGCCAATTGCCCCGC
ALPK1	HGLibA_01701	TCGGTCTGTATACAGATCAG
ALPK2	HGLibA_01702	GATAACCCTAACCTACACCG
ALPK2	HGLibA_01703	AATAATGCCACTCCCATCGA
ALPK2	HGLibA_01704	GTGCTTCGCTGCATAATATC
ALPK3	HGLibA_01705	GTCTGCAGTAGCGCCGCGTC
ALPK3	HGLibA_01706	CCGATACACACCGCAGTCTA
ALPK3	HGLibA_01707	CCGTAGACTGCGGTGTGTAT
ALPL	HGLibA_01708	TGGCGGTGCCGGCACTGTCA
ALPL	HGLibA_01709	GTTGCACCGGGAACGCTCAG
ALPL	HGLibA_01710	GGTGGCATGGTTCACTCTCG
ALPP	HGLibA_01711	CATGGACCGCTTCCCATATG
ALPP	HGLibA_01712	CGAGGCGTGCTGCACTCGTG
ALPP	HGLibA_01713	TCCATGGCCAGGGGTATCTC
ALPPL2	HGLibA_01714	CATGGACCGCTTCCCGTACG
ALPPL2	HGLibA_01715	GGATGCCGACGTGCCTGCCT
ALPPL2	HGLibA_01716	CACCGTGTGGGCGTAGGCGC
ALS2	HGLibA_01717	GAACTCCATGTTTCACTCCG
ALS2	HGLibA_01718	GGCACGGCGATGTTCTGCCT
ALS2	HGLibA_01719	GTGGCTGCTACTTATGAAGC
ALS2CL	HGLibA_01720	CTACACGCAGCGAGTACTGG
ALS2CL	HGLibA_01721	GCACGTACTGTTGCACGTGA
ALS2CL	HGLibA_01722	GTGAACGCAGTCACCCTCTT
ALS2CR11	HGLibA_01723	AGCACACTTGATAACCGCAG
ALS2CR11	HGLibA_01724	CCGCCACCCCGCTATTGCAG
ALS2CR11	HGLibA_01725	ATTGTTGTAGGTTGGCTGCC
ALS2CR12	HGLibA_01726	GAATCGGAGATCCCGGACAA
ALS2CR12	HGLibA_01727	TTCCGAACAAGTTGATAGCC
ALS2CR12	HGLibA_01728	AGTTCTTGCGTGGTAGTTGA
ALS2CR8	HGLibA_01729	TTGACTCTTCACCGTCATTA
ALS2CR8	HGLibA_01730	CATGATTTAGTGCCCCCAAA
ALS2CR8	HGLibA_01731	TGGGGGTAGTAGAATGCTTG
ALX1	HGLibA_01732	CGCCGAGCATCACGTGCGCT
ALX1	HGLibA_01733	CATTCGAAGAACTGCGATAC
ALX1	HGLibA_01734	AGGTCCTCTGGAGCACGTTA
ALX3	HGLibA_01735	GCACTGCGCGCCTTTCCGCG
ALX3	HGLibA_01736	CGAGCGTTATGGGAAGATCC
ALX3	HGLibA_01737	ATCACGTGGTCCAGTTCAGA
ALX4	HGLibA_01738	CGTCTCTTACTGCGAGTCGC
ALX4	HGLibA_01739	CCGCAAGACCTCGAGCATCG
ALX4	HGLibA_01740	CCGTTACGGCGCTGGGCAGC
ALYREF	HGLibA_01741	GGGACTCACTCTCGCATTAT
ALYREF	HGLibA_01742	AGTCTCAGACGCCGATATTC
ALYREF	HGLibA_01743	CGTCACAGATTGACGCACAG
AMACR	HGLibA_01744	GTCCTGTAAGTCGTATAGAA
AMACR	HGLibA_01745	CACCTTTCTATACGACTTAC
AMACR	HGLibA_01746	GACCCTTGCCAGTGCGTGTG
AMBN	HGLibA_01747	AGGCTCAAACTAGCCATACC
AMBN	HGLibA_01748	GATACTGATCCTATGCCTCC
AMBN	HGLibA_01749	TATGGCTAGTTTGAGCCTTG
AMBP	HGLibA_01750	TTGTCGGGCGGCGTTGGCAC
AMBP	HGLibA_01751	TGCTCACCGCCAACGAGTGC
AMBP	HGLibA_01752	GGCAGGTGGAACCGATGGCC
AMBRA1	HGLibA_01753	GCAGACATCCGGGCATTGCG
AMBRA1	HGLibA_01754	GGTAGTATTGGCAATGTTAC
AMBRA1	HGLibA_01755	ACATTGCCAATACTACCTAC
AMD1	HGLibA_01756	TGACTGATTACCCGACTCTC
AMD1	HGLibA_01757	GTTGTAGAAGTCTTCAAGCC
AMD1	HGLibA_01758	GGAATTCGTGACCTGATACC
AMDHD1	HGLibA_01759	GAACGCGCAGCAAGTGGTGC
AMDHD1	HGLibA_01760	TGCGCAGCGCATCCCGCGCC
AMDHD1	HGLibA_01761	AGTTCACGAATTTGCAATGA
AMDHD2	HGLibA_01762	CAATGTCCGCATCGTGACGC
AMDHD2	HGLibA_01763	CCCGCAGTCCCGCCGCTCGT
AMDHD2	HGLibA_01764	TCAGCGCCCGGATCACTTCG
AMELX	HGLibA_01765	ATACCGGTGGCCTTATGCTC
AMELX	HGLibA_01766	CAACCAATGATGCCCGTTCC
AMELX	HGLibA_01767	CAAGCTTCCAGAGTCAGATC
AMELY	HGLibA_01768	GGGTTGGAGTCATGGATTGC
AMELY	HGLibA_01769	CTGGTGGTCTTATCATGCTC
AMELY	HGLibA_01770	CATACTTCCTGATCTGCATC
AMER1	HGLibA_01771	TTAGCAGTATCCGCCGTCAC
AMER1	HGLibA_01772	TACCATAGTCGATTCTACCA
AMER1	HGLibA_01773	GAGCAGCCTCCCTCGATACT
AMER2	HGLibA_01774	AGCGGCCAAGGACGCGTCCT
AMER2	HGLibA_01775	CGACGGACTTGCCGAGGTGC
AMER2	HGLibA_01776	TGACTGTGCCGCCGAAACGC
AMER3	HGLibA_01777	CCGTGAGCGAGTCGAAGCTC
AMER3	HGLibA_01778	ATCCGTGTCCACAAGTGACG
AMER3	HGLibA_01779	ATCGTCAGCTGGCTGCGCCG
AMFR	HGLibA_01780	CGGCGAGCCGGACCAGCTAA
AMFR	HGLibA_01781	CGCGCGGTAGGCGCTGATGA
AMFR	HGLibA_01782	TGTCTCTCACTCACTCGAAG
AMH	HGLibA_01783	TCCGACCGCAACCCGCGCTA
AMH	HGLibA_01784	AGACGCTCACGCGCCTGGTG
AMH	HGLibA_01785	ACGACCACCGCTGCTTCACA
AMHR2	HGLibA_01786	AACACACAGGTTCGCCTGTT
AMHR2	HGLibA_01787	TTTGTGCTTCCCCGCACTCC
AMHR2	HGLibA_01788	TGCCGAGACAGTGATGAGCC
AMICA1	HGLibA_01789	TGTCCCCCATCAAGTGTACG
AMICA1	HGLibA_01790	CCAGAACCGCGTACACTTGA
AMICA1	HGLibA_01791	GTTACCTTGGCGTGCTCTCC
AMIGO1	HGLibA_01792	CCGGTGCGCCTTCGATGACA
AMIGO1	HGLibA_01793	GCCCAGTTACACAGCACTAC
AMIGO1	HGLibA_01794	GCTACCCAAACTAACGCTCC
AMIGO2	HGLibA_01795	AAGTACCTGACGCGAGTGCC
AMIGO2	HGLibA_01796	TGACTCCAGGCACTCGCGTC
AMIGO2	HGLibA_01797	AATAAAGCCAAGCGCACGAA
AMIGO3	HGLibA_01798	TGCGCGCGAGTACGTATGCT
AMIGO3	HGLibA_01799	CTCGCGCGCAAAGTCGCGCA
AMIGO3	HGLibA_01800	ACCGACCCACCAGCGCGTAC
AMMECR1	HGLibA_01801	ACGCACCGCCACCTACCTAC
AMMECR1	HGLibA_01802	GGTCGAGACAAAAGATTACG
AMMECR1	HGLibA_01803	ACAGCCCACTGTTTGTAACA
AMMECR1L	HGLibA_01804	TTAGTCCGCTCTTTGTGACG
AMMECR1L	HGLibA_01805	AGGGCTCAGCGCTCCCGATG
AMMECR1L	HGLibA_01806	ATTTCCCCCCCTGACCCGAG
AMN	HGLibA_01807	TGCGACGTCGAAGTCCGTGT
AMN	HGLibA_01808	ACTTCGACGTCGCAGCCAAC
AMN	HGLibA_01809	CCGAGGCGAGATGGGCGTCC
AMN1	HGLibA_01810	ACCTTGTGCGAAGAAATTAG
AMN1	HGLibA_01811	AGCTCCGTAGATCTAGAGTT
AMN1	HGLibA_01812	ACCTCTAATTTCTTCGCACA
AMOT	HGLibA_01813	CATATGCCTCCGAGACGCGC
AMOT	HGLibA_01814	GACAGAAATCCAGCGCGTCT
AMOT	HGLibA_01815	AGATCCTCTCAGACGAGAAC
AMOTL1	HGLibA_01816	TACCACCAAGCGAGAATCGC
AMOTL1	HGLibA_01817	CTTGTCCAGCGATTCTCGCT
AMOTL1	HGLibA_01818	CCATCACCGTATTGTCCACC
AMOTL2	HGLibA_01819	ACTGTCCATCTTGTTCCGCA
AMOTL2	HGLibA_01820	GCCGCAGCCGCGAAAACAGA
AMOTL2	HGLibA_01821	GGAATCTGCAAATCGCCGCC
AMPD1	HGLibA_01822	AATTAACAGTCTTCCGTCCT
AMPD1	HGLibA_01823	CCCAGAAAAAAGCGTTTCCA
AMPD1	HGLibA_01824	GGAGATTTCCCCCTTTGATG
AMPD2	HGLibA_01825	GGTGTCGGGGCCCTGTTCAT
AMPD2	HGLibA_01826	ACATGGGGCCATTGATAATC
AMPD2	HGLibA_01827	CCTCCCGCAGCGTCTGTTCA
AMPD3	HGLibA_01828	CTTACTAAATCCGGGGCACC
AMPD3	HGLibA_01829	AGGAGAGTACTTTGCTCGGA
AMPD3	HGLibA_01830	CATCTACGGCCGCAGTCCTG
AMPH	HGLibA_01831	AGACTTCAGCGAGAACTCCG
AMPH	HGLibA_01832	TCTTCCCGCCCATACCAGTC
AMPH	HGLibA_01833	ATGAAGTCTATGAGCCTGAC
AMT	HGLibA_01834	CCCTGCGAGTACAGTCGTCC
AMT	HGLibA_01835	TGACGTGTCTCATATGCTGC
AMT	HGLibA_01836	CGTCAAAGAGCGAGCAGTGC
AMTN	HGLibA_01837	TTTGGTAGTGTTCCCTGATC
AMTN	HGLibA_01838	CTACAGTTAAATCCTGCTGC
AMTN	HGLibA_01839	CCAGACCCACCCATTGACCC
AMY1A	HGLibA_01840	GTGCATAATTTATAGCTAAC
AMY1A	HGLibA_01841	TTCACAACCCTTTCAGACCT
AMY1A	HGLibA_01842	TTAAAATCCCATCCAGAATA
AMY1B	HGLibA_01843	TTCACAACCCTTTCAGACCT
AMY1B	HGLibA_01844	GTGCATAATTTATAGCTAAC
AMY1B	HGLibA_01845	TTTCTAGGTTCGTATTTATG
AMY1C	HGLibA_01846	CTGAACCCCTCCAAATCCCT
AMY1C	HGLibA_01847	AAAGCAAAATGAAGCTCTTT
AMY1C	HGLibA_01848	GTGCATAATTTATAGCTAAC
AMY2A	HGLibA_01849	TTTACAACCCTTTCAGACCT
AMY2A	HGLibA_01850	GTGCATAATTTATAGCTAAC
AMY2A	HGLibA_01851	TTGAAATCCCATCCAGAATA
AMY2B	HGLibA_01852	ACAGGTCAGAGATTGTCGTC
AMY2B	HGLibA_01853	GCTGTAATTAATCATATGTC
AMY2B	HGLibA_01854	ATGAATCATCTCATTGACAT
AMZ1	HGLibA_01855	GTCCCGTACCTATCGGCTGT
AMZ1	HGLibA_01856	ACGGCAGGCACTTGACGCGC
AMZ1	HGLibA_01857	GCGCGTCAAGTGCCTGCCGT
AMZ2	HGLibA_01858	TTTACTACTTCGATCCTGTA
AMZ2	HGLibA_01859	CAAATATGTGTCCGATCTCA
AMZ2	HGLibA_01860	CATGCAAGGCTCCAACCACT
ANAPC1	HGLibA_01861	AAACAGCAATCCATATTTAG
ANAPC1	HGLibA_01862	GTGTGACTTCATTATATCAC
ANAPC1	HGLibA_01863	CCTGAAAGGTTGCAAATGTT
ANAPC10	HGLibA_01864	TGTATCATGAATGTACGAGT
ANAPC10	HGLibA_01865	GACATACCCGAATTTCTTGA
ANAPC10	HGLibA_01866	CCCTTGGCAGCAACTTGAGT
ANAPC11	HGLibA_01867	GATGCCACAGTTCTCATCGT
ANAPC11	HGLibA_01868	CGACGACTGCCCGCTGGTGT
ANAPC11	HGLibA_01869	CCCTCCGTAGGCAAGGTGCC
ANAPC13	HGLibA_01870	CATGAGAATGTTCCCCCCAT
ANAPC13	HGLibA_01871	AGCCAAGCGTCAGTTTCCAA
ANAPC13	HGLibA_01872	GGTATTGCGACATCCTCATA
ANAPC15	HGLibA_01873	TGTCTTTCTCCGCGATGCTT
ANAPC15	HGLibA_01874	TAATCTGGATCGACCCTGTG
ANAPC15	HGLibA_01875	CCCACAGCTCCAAAGCATCG
ANAPC16	HGLibA_01876	ATGTTTCACCTGTTTAAGCG
ANAPC16	HGLibA_01877	AGCTAAAAACAGATTCGCAG
ANAPC16	HGLibA_01878	TAAGCCCATCGAGCAGCTGC
ANAPC2	HGLibA_01879	ATGCCCGTCGCCGGTACTAC
ANAPC2	HGLibA_01880	GAGATGATCCAGCGTCTGTA
ANAPC2	HGLibA_01881	GGTAGAAGAACCTTTGCACG
ANAPC4	HGLibA_01882	TCCTGGTCTGGTCGCCCAAG
ANAPC4	HGLibA_01883	ACAGGTCGGAAAACGCAACA
ANAPC4	HGLibA_01884	CACTTCCATCCAATGCATAC
ANAPC5	HGLibA_01885	GGTGACGCCGTACAAGATCG
ANAPC5	HGLibA_01886	GTCCTTGATGCCGAACACAT
ANAPC5	HGLibA_01887	CCACCTCGCAGAGCTACACG
ANAPC7	HGLibA_01888	CCTGTACAAGAAGGCTGGTC
ANAPC7	HGLibA_01889	GATCCAAACCGTGCCTAACT
ANAPC7	HGLibA_01890	CCTGACCAGCCTTCTTGTAC
ANG	HGLibA_01891	GGCCCGCTGGTTACGGACGA
ANG	HGLibA_01892	AACGTTTCTGAACCCCGCTG
ANG	HGLibA_01893	ACCTCCATGTAGCTTGCAAG
ANGEL1	HGLibA_01894	CGAAGCGATAGTTCCAATTG
ANGEL1	HGLibA_01895	AGGACTGGGTGTAAAACCGA
ANGEL1	HGLibA_01896	TCGCTTCGTGAACCTCATGC
ANGEL2	HGLibA_01897	TAGTTACGTCATGAACGCTG
ANGEL2	HGLibA_01898	CAGGTCTCCAGTTACAGTAC
ANGEL2	HGLibA_01899	CTAAAACTCCAGTGTAATAC
ANGPT1	HGLibA_01900	GAGAAATCCGGTTCCACGTG
ANGPT1	HGLibA_01901	TCGACTTGAGATACAGCTGC
ANGPT1	HGLibA_01902	CGACAGTTGCCATCGTGTTC
ANGPT2	HGLibA_01903	AACGCGGAAGTTAACTGATG
ANGPT2	HGLibA_01904	GACAATTATTCAGCGACGTG
ANGPT2	HGLibA_01905	TCCGCGTTTGCTCCGCTGTT
ANGPT4	HGLibA_01906	AGTTGTGCCTGACACCGCGC
ANGPT4	HGLibA_01907	GCCCTCACCAACATCGAGCG
ANGPT4	HGLibA_01908	GGGCCATCAAGACGATCTTG
ANGPTL1	HGLibA_01909	GTATGACCCGCCTCTGTATT
ANGPTL1	HGLibA_01910	TGAATAACAGTCCAACCCCC
ANGPTL1	HGLibA_01911	AGATACCCTCGTGCCACAGA
ANGPTL2	HGLibA_01912	GCACTTACCCGACGGCTTGT
ANGPTL2	HGLibA_01913	CCAACGCGTTGTCCCGCTTG
ANGPTL2	HGLibA_01914	GGTACCGCGGGGGCCATTAC
ANGPTL3	HGLibA_01915	AGACTTTGTCCATAAGACGA
ANGPTL3	HGLibA_01916	CAAAGACCTTCTCCAGACCG
ANGPTL3	HGLibA_01917	GTCTACTGTGATGTTATATC
ANGPTL4	HGLibA_01918	ATCCCCAAACCCCGCCTTGT
ANGPTL4	HGLibA_01919	GTGAACTGCAAGATGACCTC
ANGPTL4	HGLibA_01920	TTTGCAGATGCTGAATTCGC
ANGPTL5	HGLibA_01921	TAACTGTGTACATCATTCTA
ANGPTL5	HGLibA_01922	GAAGTACCAAAAAACTACTA
ANGPTL5	HGLibA_01923	GGATGAGCAACAAGCTTCCT
ANGPTL6	HGLibA_01924	TGTGGTTCCGGTCCGTCTTG
ANGPTL6	HGLibA_01925	GCCGTCACGTAGTGTCAGTA
ANGPTL6	HGLibA_01926	TCAGCTGATACACGGGTTCA
ANGPTL7	HGLibA_01927	TTGTCTCCTTCTACCGGGAC
ANGPTL7	HGLibA_01928	AGGCTGTGTTGTTATGATAC
ANGPTL7	HGLibA_01929	CCTCCATCTCTACACGCAGC
ANHX	HGLibA_01930	TCCACTACCGTCTGGTCATG
ANHX	HGLibA_01931	GAAGCTGCACAATTTCGCTG
ANHX	HGLibA_01932	CAGCTTCTCACGAACCTCTC
ANK1	HGLibA_01933	TAATATCTACCCCATTCCGC
ANK1	HGLibA_01934	CTCCCGTGACCGAAAGAAGA
ANK1	HGLibA_01935	GCGGTTTCTCCGCTTCCTGT
ANK2	HGLibA_01936	TGGACTCAACGCTCTCCATC
ANK2	HGLibA_01937	CGCTCTTCACATTGCATCTT
ANK2	HGLibA_01938	CAATATTAATGCACAGTCTC
ANK3	HGLibA_01939	TGGTTTCACGCCATTGTATA
ANK3	HGLibA_01940	AGCATTGCACATCGCATCTT
ANK3	HGLibA_01941	TCCTGGGCTGCCATATACAA
ANKAR	HGLibA_01942	GCACAGCGAGAGTGTACTTC
ANKAR	HGLibA_01943	ACCAGTAGGTTGATTAGAGA
ANKAR	HGLibA_01944	AACAAGGAGCTGTTGCACTT
ANKDD1A	HGLibA_01945	GCCGCCCGCCAGAACAATGT
ANKDD1A	HGLibA_01946	ACCTGTCCACTGTTGCTCGA
ANKDD1A	HGLibA_01947	TCGACGCCATCGAGCAACAG
ANKDD1B	HGLibA_01948	GAGCAATCATGTGCGCATCG
ANKDD1B	HGLibA_01949	CCACATACCTACCTGATTCT
ANKDD1B	HGLibA_01950	TATTCAAGATCTGCACCTCA
ANKEF1	HGLibA_01951	CGATTGGTCCGTAGAACGTG
ANKEF1	HGLibA_01952	CAGCGATAATGCCGCTTAGT
ANKEF1	HGLibA_01953	CTTGCACACGCCGTCATTAG
ANKFN1	HGLibA_01954	ACGCAGCCAAACGCCTGTAC
ANKFN1	HGLibA_01955	GTACAGGCGTTTGGCTGCGT
ANKFN1	HGLibA_01956	GGTGTCAAGCCCTCGCTGTT
ANKFY1	HGLibA_01957	TGACGATGACAATGCTTCGC
ANKFY1	HGLibA_01958	CTAGTTTCATCAGTTCAGTC
ANKFY1	HGLibA_01959	CTGTATTCGCTTCTACCAGA
ANKH	HGLibA_01960	TCCCCACCGACTCGTCCACA
ANKH	HGLibA_01961	GCCGTCTTTCACACACTGAT
ANKH	HGLibA_01962	CTCACCATTGCGTCCATGAA
ANKHD1	HGLibA_01963	GACGGGTCTTACCCCCTTGA
ANKHD1	HGLibA_01964	CAGCCTCAGATTGCTATTAC
ANKHD1	HGLibA_01965	GTGCAGTTGCTAGTGCAAGC
ANKHD1-EIF4EBP3	HGLibA_01966	AGTGTATGCGTTGGCACACG
ANKHD1-EIF4EBP3	HGLibA_01967	CAGCCTCAGATTGCTATTAC
ANKHD1-EIF4EBP3	HGLibA_01968	GCCAACGCATACACTTGCCA
ANKIB1	HGLibA_01969	GGCGTGCCAAGCGAGGATGA
ANKIB1	HGLibA_01970	GGCTCCCCATAAGATGTATT
ANKIB1	HGLibA_01971	TTTAGTCTACGAAGATCCTG
ANKK1	HGLibA_01972	GAGGCGGCTTAATGCTGTGC
ANKK1	HGLibA_01973	ACATCGAGAGGTCGGCTCTG
ANKK1	HGLibA_01974	GCCGCATGCCTGCCGCCACT
ANKLE2	HGLibA_01975	CCCAGTTCCTCCGCCAAGCG
ANKLE2	HGLibA_01976	GACACCGACACCTACAGAGC
ANKLE2	HGLibA_01977	AAGGAGCCGCCCCTGTACTA
ANKMY1	HGLibA_01978	AGCAGAGCGCGAGACGTTCC
ANKMY1	HGLibA_01979	AGGAACGTCTCGCGCTCTGC
ANKMY1	HGLibA_01980	GAAGCAGTTACCTCGCCTGT
ANKMY2	HGLibA_01981	TGCAAATTACTACTGCGACA
ANKMY2	HGLibA_01982	CTACTGGAAGTCATCGGGAA
ANKMY2	HGLibA_01983	GTTGACACGAACATTCTTGC
ANKRA2	HGLibA_01984	TCGAGAAAGTGCACTGTCGT
ANKRA2	HGLibA_01985	ATGGATCTAGCTGTAGCCCT
ANKRA2	HGLibA_01986	AGCTTTGTCTGTTCACCAGT
ANKRD1	HGLibA_01987	CCAGATCGAATTCCGTGATA
ANKRD1	HGLibA_01988	CCATATCACGGAATTCGATC
ANKRD1	HGLibA_01989	TTGGCTTTAGACGGAACCTG
ANKRD10	HGLibA_01990	TGGCGTCTGCGCGTACCGTG
ANKRD10	HGLibA_01991	TCTGTGTCGCCATTCGTGAG
ANKRD10	HGLibA_01992	TCTGCCGTGCCACTCACGAA
ANKRD11	HGLibA_01993	CGTCCCCGCGGATGGCGGCT
ANKRD11	HGLibA_01994	GTCAACGTCAAGGACTTCGC
ANKRD11	HGLibA_01995	CCCTTCACCGCGGGCGCCAA
ANKRD12	HGLibA_01996	AAAAGGAAGTTTACGTTTCA
ANKRD12	HGLibA_01997	ACTCTCTGAGCGAAAACAGA
ANKRD12	HGLibA_01998	TTCTGACAGTGACAGCAATA
ANKRD13A	HGLibA_01999	TGCAATAATGTTCGACCTCG
[truncated: 63,384 more rows]
