# Supplementary material for: Genome-scale CRISPR-Cas9 knockout screening in gastrointestinal stromal tumor with Imatinib resistance
Source: Mol Cancer. 2018 Aug 13;17:121. doi: 10.1186/s12943-018-0865-2 (PMC6090611; doi:10.1186/s12943-018-0865-2)
Supplement: Supplementary file 3 — Table S2. human geckov2 library b. (XLSX 1864 kb) [file 12943_2018_865_MOESM3_ESM.xlsx]

## Sheet: Table S2 human geckov2 library 
gene_id	UID	seq
A1BG	HGLibB_00001	CAATGTGACGCTGACGTGCC	HGLibB_00076
A1BG	HGLibB_00002	TGTCTCCGCAGGTGTCACCT
A1BG	HGLibB_00003	CATATGGCTGCTTCTGTCAC
A1CF	HGLibB_00004	GGTGCAGCATCCCAACCAGG
A1CF	HGLibB_00005	GGGATGCTGCACCCCCTGAA
A1CF	HGLibB_00006	AACTTAATAATTATGAAATT
A2M	HGLibB_00007	CCCAAAGTCTTCATCCAATG
A2M	HGLibB_00008	CCCACAGACGCCTCAGTCTC
A2M	HGLibB_00009	TCCCAGGCAGTATATGGTTC
A2ML1	HGLibB_00010	GACAAACCTCTCTACACCCC
A2ML1	HGLibB_00011	GCCGGGCTGGTAATGTCACC
A2ML1	HGLibB_00012	GTATTTCCGCATTGTCACCA
A3GALT2	HGLibB_00013	AAGTTCTGACCTGTACCCCC
A3GALT2	HGLibB_00014	GGCCGAAGGGCAGACGCCCA
A3GALT2	HGLibB_00015	AGCAAAGATAGTCAGCCCAA
A4GALT	HGLibB_00016	CGTGCGTCGTGGGGCAGTAG
A4GALT	HGLibB_00017	CTTCCACATGAGTGCGATCC
A4GALT	HGLibB_00018	GAACAATGAAGTCCGTGTCC
A4GNT	HGLibB_00019	AAACGTTGTCTATTGCTGAC
A4GNT	HGLibB_00020	ACCCCATCTCCTATCGAGAG
A4GNT	HGLibB_00021	GCTTCTCGGTACTCTAGTAA
AAAS	HGLibB_00022	GCACTCACCAATTTGTGACT
AAAS	HGLibB_00023	AATTTGCCCAAGTCACAAAT
AAAS	HGLibB_00024	TTTCATTTAGCACCCCAAAA
AACS	HGLibB_00025	CGCCGCCGCCATGTCCAAGG
AACS	HGLibB_00026	CTTTGTTTGCAGCAGCAATG
AACS	HGLibB_00027	CTTCCCAGGGGAAGGCAAAG
AADAC	HGLibB_00028	CCTGAGAGAATCGGTATTTC
AADAC	HGLibB_00029	CCAGAAATACCGATTCTCTC
AADAC	HGLibB_00030	GTTATGACTTGCTGTCAAGA
AADACL2	HGLibB_00031	TCCCACCCGAATCTGCATTG
AADACL2	HGLibB_00032	ATGCAAGTCTTACTTTACCC
AADACL2	HGLibB_00033	ACGCTTGATGCTGTTGTTGT
AADACL3	HGLibB_00034	ACCTGGGAGTGCCCGTGACC
AADACL3	HGLibB_00035	GACTCCGTGGTTCTGGCAGT
AADACL3	HGLibB_00036	CATATGCTCTCGTTTGTGCA
AADACL4	HGLibB_00037	TGCCAAGAGTAGCACTAGCC
AADACL4	HGLibB_00038	GTGGTGACCGACCTGCGTTT
AADACL4	HGLibB_00039	TGTCTTGCAGATTGTTACCA
AADAT	HGLibB_00040	CAGCCAACAAGGTCTTTGTA
AADAT	HGLibB_00041	CCAGTAGGGTTGTTGCCATT
AADAT	HGLibB_00042	TAGATCCATTTGTCCTTGAC
AAED1	HGLibB_00043	ACTCACTTGTAAGAAACTCC
AAED1	HGLibB_00044	AGGATCTGGCCAAAATCCCC
AAED1	HGLibB_00045	TATCCAGTCAGCTTGCAAAA
AAGAB	HGLibB_00046	CAGACCAAGATCATCACCTC
AAGAB	HGLibB_00047	TGGAACAGAAGATCTTATTG
AAGAB	HGLibB_00048	CGCTTTACTCCTGTAGATTC
AAK1	HGLibB_00049	AGTCAGGTGGCAATTTGTGA
AAK1	HGLibB_00050	CAACAATGAGCATGATCTCC
AAK1	HGLibB_00051	TGAGAATATCGAGAATTATC
AAMDC	HGLibB_00052	TATAATGCCTTGGTTGCCCA
AAMDC	HGLibB_00053	CCAGGTGCCTTCATCAACTG
AAMDC	HGLibB_00054	TCAAGGCCTCACTCATCCCT
AAMP	HGLibB_00055	CGTCAGCTGTGCCCGCCAAC
AAMP	HGLibB_00056	AAGATGACAAAGCCTTCGTA
AAMP	HGLibB_00057	TCCTCGGGCACCTGTCCTGT
AANAT	HGLibB_00058	GCCTTTGAGATCGAGCGTGA
AANAT	HGLibB_00059	GACGCCCAAGACGGAGATGA
AANAT	HGLibB_00060	CCGGGCCGCGCTCATGTGCG
AAR2	HGLibB_00061	GGACTTTGCTGCGGAACCTG
AAR2	HGLibB_00062	TCTCACCAAGCTGGTGGTAC
AAR2	HGLibB_00063	TGTACGAGGCATTTGAGCAT
AARD	HGLibB_00064	CCAGTAAAGTTCTAGCCAGC
AARD	HGLibB_00065	CGGTGCAGCGCGCGATCTCG
AARD	HGLibB_00066	AACCAAAGCTCCGCTCTACC
AARS	HGLibB_00067	GGTGGCCGGCCTGACAACAC
AARS	HGLibB_00068	GAACTCCTCACCCAAGAGTT
AARS	HGLibB_00069	AGCTGGCTTAGAAGCAGATC
AARS2	HGLibB_00070	CGTGGATCCACGAAGCGAGA
AARS2	HGLibB_00071	GAACTGCTGACTCAGGTCTA
AARS2	HGLibB_00072	CTCTGGATCTCCTACTTTGA
AARSD1	HGLibB_00073	TACTTGCTCTGCAGTCATAG
AARSD1	HGLibB_00074	TGTTCAGTTCACCACCACCG
AARSD1	HGLibB_00075	CTTAGGGCAGCATCTCATCA
AASDH	HGLibB_00076	TTACTACACCTACAAGACTG
AASDH	HGLibB_00077	ATATTTCTTGCTCTATCAAG
AASDH	HGLibB_00078	CTTTAGAATTCTCCAAGTCC
AASDHPPT	HGLibB_00079	GATGAGTCCTTTGCAAGAAC
AASDHPPT	HGLibB_00080	GACTAGGATTTGAATTGCAG
AASDHPPT	HGLibB_00081	TAAAGAAACACGTTTATTCC
AASS	HGLibB_00082	ACAAGAGGGTGCAATACATA
AASS	HGLibB_00083	GCTAACATGTGATCCAGACC
AASS	HGLibB_00084	ACAATACTTACCTGCTCTCC
AATF	HGLibB_00085	AGTCAAGATTGAGCGTTCAA
AATF	HGLibB_00086	CTCCTTGGATCCCAACGATC
AATF	HGLibB_00087	GGACCCTGAAGCGGACCCCG
AATK	HGLibB_00088	AGTCACCAATCTTCACCGTC
AATK	HGLibB_00089	GCAGGCTAGTGCCAGCGTGC
AATK	HGLibB_00090	TGTAGGGCTGCACCTCCTCC
ABAT	HGLibB_00091	CATCAACCAGGTAATTGCCT
ABAT	HGLibB_00092	GAAACAGCTGAATATAATTC
ABAT	HGLibB_00093	GCTCTTACCTATGGGGACAG
ABCA1	HGLibB_00094	AGCTCAGCCGAACAGAGATC
ABCA1	HGLibB_00095	TTTGCGCATGTCCTTCATGC
ABCA1	HGLibB_00096	TCCTGATCCTGATCTCTGTT
ABCA10	HGLibB_00097	TTGCATCATTAAATGTTGCA
ABCA10	HGLibB_00098	GATACCACCTTTCATTTCTA
ABCA10	HGLibB_00099	ACAAAAAATTTCACCATGCA
ABCA12	HGLibB_00100	ATAAACTGCTGTCCTTATCC
ABCA12	HGLibB_00101	TCTGAGAAAGTCATCCAACC
ABCA12	HGLibB_00102	GGACACTTGTCTTGATCTTA
ABCA13	HGLibB_00103	TTTGGTCTCTGTAGAAGGTC
ABCA13	HGLibB_00104	TCCCCTTTACTGCCTCATAT
ABCA13	HGLibB_00105	GAACAAGGGGGCATGACATT
ABCA2	HGLibB_00106	TGGGCCGCGCTGGGTCAAAC
ABCA2	HGLibB_00107	CAGGGGGATGAAGATCTCGA
ABCA2	HGLibB_00108	CTTCCTCCACCACGCGGTCC
ABCA3	HGLibB_00109	CAACTGCTCGTCCAGCGTGC
ABCA3	HGLibB_00110	TCACCAGGTTCTCCGCCATC
ABCA3	HGLibB_00111	CCAGGAGTACATGCGCATGA
ABCA4	HGLibB_00112	TGCCGGCACCATTCACTCCC
ABCA4	HGLibB_00113	CATTCATGATGGCTGTAGAG
ABCA4	HGLibB_00114	GCATCGCCTTGTTGGGGAAA
ABCA5	HGLibB_00115	CTGCTTGTAATATTAGTCAC
ABCA5	HGLibB_00116	GTCAACTAAAGCTGTTATTA
ABCA5	HGLibB_00117	ACCACACCTACAAAGTTGCT
ABCA6	HGLibB_00118	TTCACAGGAACAAGTGTCAT
ABCA6	HGLibB_00119	GATGAAAAGAGAGAGCTTAT
ABCA6	HGLibB_00120	ATTCTTGCACAGAAGTGCTT
ABCA7	HGLibB_00121	GGGAGTCGTTGAAGTTGCTC
ABCA7	HGLibB_00122	GGAAGCTGATCGCCACGCTG
ABCA7	HGLibB_00123	AGCCGATGCCCGCACTGTGC
ABCA8	HGLibB_00124	ATATGAGTATGTATTAGTAA
ABCA8	HGLibB_00125	ACTGTGAAGTTTCAGTATTT
ABCA8	HGLibB_00126	TTCTATAATAGCAGCATTAA
ABCA9	HGLibB_00127	GTGGCCTGATGAAAAAAGCA
ABCA9	HGLibB_00128	TTCTATGATAGCAGCATTAA
ABCA9	HGLibB_00129	AATGAAAAAATGAAGTGTGA
ABCB1	HGLibB_00130	CTAGGTGATATCAATGATAC
ABCB1	HGLibB_00131	TGGACTTCCTCTCATGATGC
ABCB1	HGLibB_00132	ATCTGGAGGAAGACATGACC
ABCB10	HGLibB_00133	CAAGGAACTATTAGTCTTGA
ABCB10	HGLibB_00134	TCCTTGCTAACTGCATTACA
ABCB10	HGLibB_00135	GTCTACCTCATGCAAACTTC
ABCB11	HGLibB_00136	CTTCGAAGTATAAAGAAATT
ABCB11	HGLibB_00137	ATAATAATGATAAGAAATCA
ABCB11	HGLibB_00138	GTGTGAATAACACCATTGTA
ABCB4	HGLibB_00139	CGGCAAAGAACGGAACAGCC
ABCB4	HGLibB_00140	ACGAAGACAGTGAAAATGAT
ABCB4	HGLibB_00141	CGCGGAGGGCGACTTTGAAC
ABCB5	HGLibB_00142	ATACTGGCATCACTGGTCAA
ABCB5	HGLibB_00143	ACTGCTTCCTTTCTCAGTTT
ABCB5	HGLibB_00144	AGAACAGCCAAAACTGAGAA
ABCB6	HGLibB_00145	TGCACGAGCTCTCACTGCGC
ABCB6	HGLibB_00146	GGGTGCAGCAGTTCACGTCT
ABCB6	HGLibB_00147	GTGCTGCGGTATGTGGTCTC
ABCB7	HGLibB_00148	CACCTTGTTTACTCTACTCA
ABCB7	HGLibB_00149	AACAAAGCAGATAATGATGC
ABCB7	HGLibB_00150	GCTGAATTATGAAACTGTGA
ABCB8	HGLibB_00151	CCTGCACGTCAGTTGTCAAG
ABCB8	HGLibB_00152	GGGATGCTTACTCAGTACCA
ABCB8	HGLibB_00153	TGGCCACGACCTCTACCAGC
ABCB9	HGLibB_00154	TGTCGTCATCGTGTGCCTGC
ABCB9	HGLibB_00155	GTAGTACTTGCCGTAGATGT
ABCB9	HGLibB_00156	TGACCTTGACTGTGTTCCGC
ABCC1	HGLibB_00157	GCGCCACCGGCATGGCGCTC
ABCC1	HGLibB_00158	CCAGCCGAAAGAGAGTTCCA
ABCC1	HGLibB_00159	TAGAAGTAGCCCTGCCAGTC
ABCC10	HGLibB_00160	ATTTGATGCACAGCTGTACA
ABCC10	HGLibB_00161	TTGGGGACAGCTTGTACCAG
ABCC10	HGLibB_00162	AATGGACAAGAGTCTGACTC
ABCC11	HGLibB_00163	CGCTCATGATCCAAAGCTTA
ABCC11	HGLibB_00164	GGACTCACCTCGGCTTGGGA
ABCC11	HGLibB_00165	TTCCCTTCCGTCCCAAGCCG
ABCC12	HGLibB_00166	CACCATCACCGGCGTGAGCC
ABCC12	HGLibB_00167	GATGAGTCATATGTCGACAA
ABCC12	HGLibB_00168	CCAGAGGACACGCGTGTTGA
ABCC2	HGLibB_00169	GGATTCCCTTGGGCTACCTA
ABCC2	HGLibB_00170	TAGGTCTTACCCATGTGCCT
ABCC2	HGLibB_00171	TTCTCCACGTGTATAAATCC
ABCC3	HGLibB_00172	GGAGTAAAAAAGGTCCGCCC
ABCC3	HGLibB_00173	CCCTGCTGATACAGTATGAG
ABCC3	HGLibB_00174	CCCGGCCATGGACCAGGCCA
ABCC4	HGLibB_00175	GAAGACCGCTCACAGCACCT
ABCC4	HGLibB_00176	GAGCAATCATAAAGTGTTAC
ABCC4	HGLibB_00177	ATGATTGCTCTTGTTAAAGA
ABCC5	HGLibB_00178	ATCAACATTTGCTCCAACGA
ABCC5	HGLibB_00179	CCCAAGGGAAAGTACCATCA
ABCC5	HGLibB_00180	CATCTTACTTGGAAGTAGTC
ABCC6	HGLibB_00181	TTACCGCTCCGGAGGCCTGC
ABCC6	HGLibB_00182	CACCTACCTATGCCTGTCTC
ABCC6	HGLibB_00183	TGGTGACTTACAGACTGCTG
ABCC8	HGLibB_00184	TCACCTACCAATTAGCAGCT
ABCC8	HGLibB_00185	ATCCACCGCAGGTTGTGCCC
ABCC8	HGLibB_00186	CTTCATGCTGCTCTTCGTCC
ABCC9	HGLibB_00187	TTCCGGGACATAACCTGAGA
ABCC9	HGLibB_00188	CGAATGTAAGAATCCATCTC
ABCC9	HGLibB_00189	TACTTACCAATAAACAATAT
ABCD1	HGLibB_00190	GCGCTACATGCACTCGCGTG
ABCD1	HGLibB_00191	AAGGATGAGGTTGATCTGCG
ABCD1	HGLibB_00192	CCTGGTAGGAGCGCTGTAGC
ABCD2	HGLibB_00193	CATGATGTACCACAAACGTT
ABCD2	HGLibB_00194	TAAATTTCGAGCAGTGGTAA
ABCD2	HGLibB_00195	TACCACTGCTCGAAATTTAC
ABCD3	HGLibB_00196	AAAATGGGACACTAATTGAA
ABCD3	HGLibB_00197	ACCTCTTTACAAAATGTTCT
ABCD3	HGLibB_00198	TTTACCTCATTGTTCTGTAA
ABCD4	HGLibB_00199	TTGATCCCCAGTCAGTACTA
ABCD4	HGLibB_00200	CTCACTCACCCAGTAGGGTC
ABCD4	HGLibB_00201	AGAGCAATTTGTGATCTACC
ABCE1	HGLibB_00202	ATGTGTATGTATAAATATCC
ABCE1	HGLibB_00203	TTTGAGCTAGCAATTGTAGC
ABCE1	HGLibB_00204	TTATAACTGACATTTAGAAC
ABCF1	HGLibB_00205	TTTATAGTTCTTTGAAGAGC
ABCF1	HGLibB_00206	CTAGACAAAGTGGTGAAGAA
ABCF1	HGLibB_00207	CAGTAGAAGATAAACAGGCT
ABCF2	HGLibB_00208	CAAGAAACTGAAGTATTATA
ABCF2	HGLibB_00209	GTTGTGCATGTGAATGATAT
ABCF2	HGLibB_00210	GGTGGTTGGTAGGCTCATCC
ABCF3	HGLibB_00211	GTTCTCAATTCGCACATCAT
ABCF3	HGLibB_00212	TCTCCGTTATCTTTGACAAC
ABCF3	HGLibB_00213	CCTTTAAAGAGTCTTAGAAG
ABCG1	HGLibB_00214	AGAAGCGCTGGGCTTCCGTG
ABCG1	HGLibB_00215	GTTCTTGATGCTGGGAACGC
ABCG1	HGLibB_00216	TCTGACCACACCTGAGGGCA
ABCG2	HGLibB_00217	TATTAGATGTCTTAGCTGCA
ABCG2	HGLibB_00218	AGCTGTCGCGGGGAAGCCAT
ABCG2	HGLibB_00219	TACAGTGGGATCATGAAACC
ABCG4	HGLibB_00220	CGGAAGGTCCTCAGCTCCCG
ABCG4	HGLibB_00221	CCTGCTTCTCACTCAGCTTC
ABCG4	HGLibB_00222	CCTGAAGCTGAGTGAGAAGC
ABCG5	HGLibB_00223	CTGCCCGCTCTCCACGTACA
ABCG5	HGLibB_00224	CTCCGGGAAAACCACGCTGC
ABCG5	HGLibB_00225	TGAACGGCCGGGCGCTGCGC
ABCG8	HGLibB_00226	TGTGGGCCCCATGGCCGGGA
ABCG8	HGLibB_00227	GGCCACTCCCCAGGATACCT
ABCG8	HGLibB_00228	CTGCCAGAATTCTTGTGAGC
ABHD1	HGLibB_00229	AGACTTTCTACCCAACGCTG
ABHD1	HGLibB_00230	CCCAGTAGTAGCCCAAGTAG
ABHD1	HGLibB_00231	CTTTGAGACCACTCGCTCCC
ABHD10	HGLibB_00232	ATTCTTGTTGGATCTAGCCT
ABHD10	HGLibB_00233	AACACAGTGATCACCGAATG
ABHD10	HGLibB_00234	ACCTGCATTGATGTATGCCA
ABHD11	HGLibB_00235	AGCGCCCGTCTACCTCTACC
ABHD11	HGLibB_00236	CTGGTGCCCTGCGTCGTCGT
ABHD11	HGLibB_00237	ATGATCTCGTAGCTCATGTC
ABHD12	HGLibB_00238	CTTGCAGGCGAAAGGGCGTG
ABHD12	HGLibB_00239	AAGACGTGACCATTGGAGTC
ABHD12	HGLibB_00240	TTTCTCATCAAACTATGTCC
ABHD12B	HGLibB_00241	CCAAGGGGAAGGACTGTTGC
ABHD12B	HGLibB_00242	AGCTTCGCACAGACTGAAGC
ABHD12B	HGLibB_00243	ACCAGGCGGCCACGCAGCTA
ABHD13	HGLibB_00244	CTCGATAATCAACCAGCAAA
ABHD13	HGLibB_00245	CTTTATGTTCCCATGCCCAC
ABHD13	HGLibB_00246	CAAGTGCAGTGAAATAGCCT
ABHD14A	HGLibB_00247	GGCATAGTGGCCACTCAGCG
ABHD14A	HGLibB_00248	GCCGCAGTGACTCTCGAGCC
ABHD14A	HGLibB_00249	AGGCCTTTAACTCTCACACG
ABHD14B	HGLibB_00250	TTAAGTACCTGGCAGGTCAA
ABHD14B	HGLibB_00251	CTGTTACCTGGACAAACCAG
ABHD14B	HGLibB_00252	TGAAGCAGCTGCCCAACCAC
ABHD15	HGLibB_00253	CCCCACGACGACGGCCCCCA
ABHD15	HGLibB_00254	CCGCGGCGATGGAAGATGAC
ABHD15	HGLibB_00255	CCTTCGCTCACCGCGAACAG
ABHD16A	HGLibB_00256	TCTCCACCTACCTCGGAGGC
ABHD16A	HGLibB_00257	TCGCCTTCTTCTACTTGTAC
ABHD16A	HGLibB_00258	ACATTGCTGCTACTTCTGGC
ABHD16B	HGLibB_00259	TCAGCACGACGCCAACGCCA
ABHD16B	HGLibB_00260	CTTCTATGCACGCTACCGCG
ABHD16B	HGLibB_00261	CTACCGTGCACGCTGCGAAG
ABHD17A	HGLibB_00262	GTCGCCCTCACCTGGTGCGC
ABHD17A	HGLibB_00263	CGCCAGGTACGGCATCAGCC
ABHD17A	HGLibB_00264	AGGGAAGGCGTCGAAGCAGT
ABHD17B	HGLibB_00265	TATAGGGACAGTACCGTCTG
ABHD17B	HGLibB_00266	ACTCGCATTCCCGAAGTCAG
ABHD17B	HGLibB_00267	GTCCCATGAATTATTAATAC
ABHD17C	HGLibB_00268	GCGCGAGAAGAAGACCTCGA
ABHD17C	HGLibB_00269	CTCGAGGTATGAATGCGCAG
ABHD17C	HGLibB_00270	GCCCAGCCCCTTCAACCCAA
ABHD2	HGLibB_00271	ATTCGACCTCTTCGAGCCCT
ABHD2	HGLibB_00272	AGAAGATCATCCTCTCGCAC
ABHD2	HGLibB_00273	GTGCTGCGTCAGCGTGTGCC
ABHD3	HGLibB_00274	ACTCCTTGCTTGTTCCCGTG
ABHD3	HGLibB_00275	TCTCACCCCCGGTCACTAAC
ABHD3	HGLibB_00276	TGATAACAGTACGTGTTATA
ABHD4	HGLibB_00277	CTGCACACCTTCGATCTGCT
ABHD4	HGLibB_00278	TGGGATTCTGTGCGTTGCAG
ABHD4	HGLibB_00279	ACGTCCTAGGACAGATGCCA
ABHD5	HGLibB_00280	TATAGACGTAGGGCACCATG
ABHD5	HGLibB_00281	TCTAGGTCAGGATGGCTAAC
ABHD5	HGLibB_00282	ACTCCCTTTAACCCTTTAGC
ABHD6	HGLibB_00283	CCTCTTAACTTGCCCATCTA
ABHD6	HGLibB_00284	GAGCAGGATGGATCTTGATG
ABHD6	HGLibB_00285	CAGAGAATCCGTGGAGCATG
ABHD8	HGLibB_00286	ACCTTTGTAGAGGTCAAGCC
ABHD8	HGLibB_00287	TCGGCGGTTCCCTGGCCATC
ABHD8	HGLibB_00288	ATTCCTGAAGCTCATCGACG
ABI1	HGLibB_00289	CTCCATTCTCCGAAGCTGAG
ABI1	HGLibB_00290	AGGAGATCCCGTCTGGCAAG
ABI1	HGLibB_00291	CAACAATGTACTCCAGTTGC
ABI2	HGLibB_00292	AAGATTCCATCCTTCGTAGC
ABI2	HGLibB_00293	CCCCCTAGTCCCCCTATGTC
ABI2	HGLibB_00294	AACACTTGCTAAGGATTGGG
ABI3	HGLibB_00295	CTCCTGCAGTAGGGCGTGAG
ABI3	HGLibB_00296	CTGCGAGGACAACTATGTGC
ABI3	HGLibB_00297	AGCACGCAGCTGTCAAGAAC
ABI3BP	HGLibB_00298	TGGAAGTATTACACTAGCCC
ABI3BP	HGLibB_00299	AGTCAAAAGAAGTCATGTTC
ABI3BP	HGLibB_00300	CGCACAACTATCAGATATTT
ABL1	HGLibB_00301	AGAGATCAAACACCCTAACC
ABL1	HGLibB_00302	TGCACTCCCTCAGGTAGTCC
ABL1	HGLibB_00303	ACTCACCAAGGAGCTGCACC
ABL2	HGLibB_00304	CACTGCTGCCCCGGATCCCG
ABL2	HGLibB_00305	GGCTCCGAGCAAGTTCTCCT
ABL2	HGLibB_00306	TGATAGCCTCATTTAGTGCC
ABLIM1	HGLibB_00307	TTACTTGCTGATGTACTCCC
ABLIM1	HGLibB_00308	CTAACCTTTGTAGTCTCCCA
ABLIM1	HGLibB_00309	CGTGAGCTCAGTCATTTCCA
ABLIM2	HGLibB_00310	GCTGACTATCACGCCAAGTT
ABLIM2	HGLibB_00311	GAAGTGTTCCCTGCCCGTAT
ABLIM2	HGLibB_00312	CATGCATTCCTTCCCGTTGA
ABLIM3	HGLibB_00313	CATCACAGGCGAAGTCATCT
ABLIM3	HGLibB_00314	GCGGACCACTTCCCCTTTGC
ABLIM3	HGLibB_00315	AGCGGGTGCCATAGAGTTGC
ABO	HGLibB_00316	TGCAGCATGTCTCGTTGCCA
ABO	HGLibB_00317	ACGGTGTCAGCACCTTTGAC
ABO	HGLibB_00318	GCAACGAGACATGCTGCAGA
ABP1	HGLibB_00319	GCCCCAACTACGTCCAGCGC
ABP1	HGLibB_00320	GCAGGCGGTACGTGCGCTTG
ABP1	HGLibB_00321	TCTACCACCAGAACGACCCC
ABR	HGLibB_00322	AGAGATCTACATTAACCAGC
ABR	HGLibB_00323	CGTCTCCCCGACTCCACCTG
ABR	HGLibB_00324	CGTTTGTGCAGGTGGAAGCA
ABRA	HGLibB_00325	AGTCTTGCTGACCACCGTTT
ABRA	HGLibB_00326	GGCTATGGCCGCCCCAAAGA
ABRA	HGLibB_00327	GGGCGAATGAGAACAGCATC
ABRACL	HGLibB_00328	GATGAATTTCCTCCACTAAG
ABRACL	HGLibB_00329	GGAAAGTTAAGCGTGAAATT
ABRACL	HGLibB_00330	CACATTTATCATCACGGAAG
ABT1	HGLibB_00331	GGGACGTGAACGGGCTCGCC
ABT1	HGLibB_00332	GACGCGTCCGACCTCGCCAT
ABT1	HGLibB_00333	CAAGCGCATAGCCAAGCGCG
ABTB1	HGLibB_00334	CTGCCCACAGATCAACCCCG
ABTB1	HGLibB_00335	AGGTGAATGTGCGGGACAAG
ABTB1	HGLibB_00336	CCTGCTGGAGCAGCGAGACG
ABTB2	HGLibB_00337	TCCCTACCGTTCATTGTTCA
ABTB2	HGLibB_00338	CTCCGAGATGCTGCCCACGC
ABTB2	HGLibB_00339	ACACGCTCTACTACTTTCTG
ACAA1	HGLibB_00340	TGGGGCGGATACCCTCATCC
ACAA1	HGLibB_00341	TATCCGCCCCAGCACCACCA
ACAA1	HGLibB_00342	AGGGCTGACAGTGAGTGACG
ACAA2	HGLibB_00343	TGTGTCAGAAATGTGCGTTT
ACAA2	HGLibB_00344	TACCTGACATCCATTCACAA
ACAA2	HGLibB_00345	TTCTTCAGATGCTATATATT
ACACA	HGLibB_00346	GAAGACCTTAAAGCCAATGC
ACACA	HGLibB_00347	GATCACTATGTGCCAGTGCC
ACACA	HGLibB_00348	CAACAACAACTATGCAAATG
ACACB	HGLibB_00349	TTGCGTGAAAGACGTAGATG
ACACB	HGLibB_00350	TACCTGCACGGGGATTCTCT
ACACB	HGLibB_00351	CCCTTGTCATAAACATCTTC
ACAD10	HGLibB_00352	TCAGATTGTGGAGTCCTGCA
ACAD10	HGLibB_00353	TGCTCTCATAAATCTCATCC
ACAD10	HGLibB_00354	AAGCACAGCTTGTAGATCCT
ACAD11	HGLibB_00355	TGCAGTGATACTTCTGTCAT
ACAD11	HGLibB_00356	AGAACGTTCAGCCATATATG
ACAD11	HGLibB_00357	TTACGTAATGGAACATGTGC
ACAD8	HGLibB_00358	TTGCCCACCGCTCTGTACCA
ACAD8	HGLibB_00359	GCCTTCCGCATCACATCCAC
ACAD8	HGLibB_00360	TGACTTTGCTGCCCGAGAGA
ACAD9	HGLibB_00361	AGCCAAATACTTGCCTAAAC
ACAD9	HGLibB_00362	ATCCTTGGAGAGGTCGGAGA
ACAD9	HGLibB_00363	TGAAAACACCAAGATACCTG
ACADL	HGLibB_00364	TTCTAGACGTTCTTCCCCTC
ACADL	HGLibB_00365	GCTGGAAAACAAGGACTGCT
ACADL	HGLibB_00366	GCCACTTACTCTGAGTGATG
ACADM	HGLibB_00367	ACTGTAGGAGGTCTTGGACT
ACADM	HGLibB_00368	GAAAGCTTACCACAGTTCTC
ACADM	HGLibB_00369	GGGGTTCAGACTGCTATTGA
ACADS	HGLibB_00370	TGCTTTGCCCTCAGCGAACC
ACADS	HGLibB_00371	CCTGGCCTACGCCATCGCCA
ACADS	HGLibB_00372	GGCGACTCATGGGTTCTGAA
ACADSB	HGLibB_00373	TCCACATCTTTGATCCATTG
ACADSB	HGLibB_00374	TGCACCTTTGGTTTCAACCA
ACADSB	HGLibB_00375	ATCTCCCTCTTTATCAGCTC
ACADVL	HGLibB_00376	CACAGCAGAGGTTCGGATGG
ACADVL	HGLibB_00377	ACAGTCCATGTTGGGGGGCC
ACADVL	HGLibB_00378	GAGCCCCTTACCCGCCGCCG
ACAN	HGLibB_00379	GCTGCGCCCTGTCAAAGTCG
ACAN	HGLibB_00380	GAACTATGACCACTTTACTC
ACAN	HGLibB_00381	CACGAAAACCCAGAGTAAAG
ACAP1	HGLibB_00382	TCCCAGAGCCTCTATTGAGC
ACAP1	HGLibB_00383	TCTGCTGCTGCAGTGTGTGT
ACAP1	HGLibB_00384	CCCCATCTCACTCCTTGACC
ACAP2	HGLibB_00385	TCTTGTTGCTGTCAGAATGT
ACAP2	HGLibB_00386	CCTTAATTGATCTCTGAGTT
ACAP2	HGLibB_00387	CCAAACTCAGAGATCAATTA
ACAP3	HGLibB_00388	CAAGAAGAAGTTTGAGATCC
ACAP3	HGLibB_00389	CGCTGACAGCCTACAGGAGG
ACAP3	HGLibB_00390	CTGGCAGATCAATGTTCTGC
ACAT1	HGLibB_00391	CCCAATACTGCCTGCCTTGT
ACAT1	HGLibB_00392	AAGTGCCGCCAGCACAGCCA
ACAT1	HGLibB_00393	TGTATCAAAACCCACTTTGA
ACAT2	HGLibB_00394	AGTCTCCTATCCCTATTGAC
ACAT2	HGLibB_00395	CAGAGTATACTGTCAGTCAG
ACAT2	HGLibB_00396	TGCATTTCACAACTGTCATA
ACBD3	HGLibB_00397	TGCGTCCCACAAAATAGAGA
ACBD3	HGLibB_00398	CATGTCTAAAGAGGATGCCA
ACBD3	HGLibB_00399	TAATCCAGACACTTGTCCTG
ACBD4	HGLibB_00400	CAGGGACGCCTGGAACAGTC
ACBD4	HGLibB_00401	TGTTTCTGGCAGTCGGGCTC
ACBD4	HGLibB_00402	CAGTTTCATTTCAGTGATGT
ACBD5	HGLibB_00403	TTCTTCAACATATGCAATCA
ACBD5	HGLibB_00404	TGAAGTTTACTGTGATTCTA
ACBD5	HGLibB_00405	GATCATGTTGAAGATGTTAC
ACBD6	HGLibB_00406	CGATATATTCCTGCATTGCT
ACBD6	HGLibB_00407	CCTTCAAAATCAAAGAAGCT
ACBD6	HGLibB_00408	CCCCCATAGCCCTGAGATCG
ACBD7	HGLibB_00409	GAAGCATGGAACCTCAAAAA
ACBD7	HGLibB_00410	CTGAAAGCAAGACCAGATGA
ACBD7	HGLibB_00411	CCCGGGTACCTGCAGGGCCA
ACCS	HGLibB_00412	TCTCCAGGGCATCATTAACT
ACCS	HGLibB_00413	GGCTCTTGCAGTAGAAAGAC
ACCS	HGLibB_00414	ACTTGGCCACTTCCTCCCGG
ACCSL	HGLibB_00415	CTCCAGGGTTTCATTAACCT
ACCSL	HGLibB_00416	AATGGCTGCCCTCTCCAATC
ACCSL	HGLibB_00417	ATGGTTCTGTGTGATCCAGG
ACD	HGLibB_00418	CAGCCCCGGCTACGGGTGCC
ACD	HGLibB_00419	CCGCGCCGCCCTCAGCGACC
ACD	HGLibB_00420	GGTTCATGTCCAGGTCGCTG
ACE	HGLibB_00421	CCGATGATCCTGCGCAGCTG
ACE	HGLibB_00422	CCCTGCTAAGCAACATGAGC
ACE	HGLibB_00423	AAGGGCCGTACCTGGGTCCA
ACE2	HGLibB_00424	TCAAGTAATAAGCATTCTTG
ACE2	HGLibB_00425	CACAGTCAAGCTTCAGCTGC
ACE2	HGLibB_00426	TGTGGACTGTTCCTTTAAAA
ACER1	HGLibB_00427	GTGCCGAAGCTCCTTATTGC
ACER1	HGLibB_00428	TGGACGAGATCGCCATCCTG
ACER1	HGLibB_00429	CCCGCTACATTTACGTTGTC
ACER2	HGLibB_00430	CCATGCAACCCTTAGTTTCT
ACER2	HGLibB_00431	GCATCTGACCCAAGAAACTA
ACER2	HGLibB_00432	ACGAAACAAGCACATGCAGA
ACER3	HGLibB_00433	CCACCATGCATGAAATTGTG
ACER3	HGLibB_00434	ATGCAACAGCTGTATATCAT
ACER3	HGLibB_00435	TTTCATATTTCAGAGTCATG
ACHE	HGLibB_00436	CCCACAATGGCCCCCGTACA
ACHE	HGLibB_00437	GGCCGCAGACACGCTCGACG
ACHE	HGLibB_00438	GTTCGACCACTACAGCAAGC
ACIN1	HGLibB_00439	CAGTTTCATAAAACAGTATC
ACIN1	HGLibB_00440	AAAAGCAGCAGGAGCTACTT
ACIN1	HGLibB_00441	ACCTTTCTCTTCAGAAATTG
ACKR2	HGLibB_00442	GCTGAGCATGAACGATCTCC
ACKR2	HGLibB_00443	TGGTGGCCTTCTTCGTGCTA
ACKR2	HGLibB_00444	ATCTCAACCATCCGCCTGCG
ACKR3	HGLibB_00445	ACGCAGACGTGACGGTCTTC
ACKR3	HGLibB_00446	CATGATTGCCAACTCCGTGG
ACKR3	HGLibB_00447	CAACAGCAGCGACTGCATCG
ACKR4	HGLibB_00448	GTGCGATGCTTTCTGTGACT
ACKR4	HGLibB_00449	TATCAGCATAGACAGATATG
ACKR4	HGLibB_00450	CCTTTAAATGCTAAAAGTAC
ACLY	HGLibB_00451	ACCTACCGATGTGCTCCCGC
ACLY	HGLibB_00452	AACTTCCTCCTCAACGCCAG
ACLY	HGLibB_00453	TTGTGACTTCGTGCTCCTTC
ACMSD	HGLibB_00454	ATTTCTCTAATACGAACTTC
ACMSD	HGLibB_00455	CCACTGCAGAGGTTTGGCTA
ACMSD	HGLibB_00456	TTCCTGTCATGTTTAGCTAC
ACN9	HGLibB_00457	GACTTTCGTGATGAACAAAT
ACN9	HGLibB_00458	CGTGGGGCGCTATGCCGGGG
ACN9	HGLibB_00459	AGTACGTGAAAGACGAATTT
ACO1	HGLibB_00460	AGAAGAACTCTGATCGAAAA
ACO1	HGLibB_00461	TGATCTATTACAAGATCAGC
ACO1	HGLibB_00462	ACCTTCTGTTGAAATCAACC
ACO2	HGLibB_00463	TGCCTTTGTCACGTCCCCAG
ACO2	HGLibB_00464	CTGCTGCAGGAGTTTGACCC
ACO2	HGLibB_00465	ATGCTGCCCGCTGCTGTCCT
ACOT1	HGLibB_00466	GGTCTCGCCCTTGTAGCGTA
ACOT1	HGLibB_00467	CCGAACATGTCCACAATGCC
ACOT1	HGLibB_00468	CTACTTGCTCAGTCATCCTG
ACOT11	HGLibB_00469	AGCTGAAGCAGATCACGCCG
ACOT11	HGLibB_00470	CAAGGCCTTGGCCACCTTCG
ACOT11	HGLibB_00471	TCCTCTCCAGGTGGGCATCC
ACOT12	HGLibB_00472	AAACTGTATGTCATCCACTG
ACOT12	HGLibB_00473	TTTGAAGCTGAGAAACATGC
ACOT12	HGLibB_00474	CGTGCGCCGGCTGGATGGCT
ACOT13	HGLibB_00475	GTGGAGAGTGCCTATTGCAT
ACOT13	HGLibB_00476	CTTGTTGGTCAGATCCACAG
ACOT13	HGLibB_00477	AACACTTGCATTTACCTCTG
ACOT2	HGLibB_00478	GGTCTCGCCCTTGTAGTGTA
ACOT2	HGLibB_00479	CCGAACATGTCCACAATCCC
ACOT2	HGLibB_00480	CTACTTGCTCAGTCATCCCG
ACOT4	HGLibB_00481	TTATATCCACAATGTCCACG
ACOT4	HGLibB_00482	TGAAGATCTCCCCAATAACA
ACOT4	HGLibB_00483	GGATATGTTGTCCATGTTAT
ACOT6	HGLibB_00484	CCTAGATCATCGACAAGTTT
ACOT6	HGLibB_00485	CCTAAACTTGTCGATGATCT
ACOT6	HGLibB_00486	GCGTGCACAGAAGCTCTAGA
ACOT7	HGLibB_00487	TGTCCACATTCTTCAGCGAC
ACOT7	HGLibB_00488	GTCTCCACAGGAGCGCTGTG
ACOT7	HGLibB_00489	CTCTTACCTGGGTTGAGGAC
ACOT8	HGLibB_00490	GAACTAGATGTCGTCCCCGC
ACOT8	HGLibB_00491	GCGCCAATGGGTACCTCTTT
ACOT8	HGLibB_00492	GCTCAACCGAATTGCTGCTC
ACOT9	HGLibB_00493	CAGATTTGGCAGGATTCTTG
ACOT9	HGLibB_00494	GAATTCAAAACTGAAGAGTT
ACOT9	HGLibB_00495	CACAGGATGGACTGCCTCCT
ACOX1	HGLibB_00496	CACGTATGACCCTGAAACCC
ACOX1	HGLibB_00497	TCCTTAGGAACTCACCTTCG
ACOX1	HGLibB_00498	TGACAGCCACCTCATAACGC
ACOX2	HGLibB_00499	CTCCATGACGCCTTCCTGTC
ACOX2	HGLibB_00500	CTGCCACTCACCGGATCAGG
ACOX2	HGLibB_00501	TCTGGTTCCAAGCCTCGTGC
ACOX3	HGLibB_00502	GAAGAAGGGTCTTCGGGTCC
ACOX3	HGLibB_00503	GCTGCATCCCTTTATCGTGC
ACOX3	HGLibB_00504	ATGTCGCCAACCATCACTCC
ACOXL	HGLibB_00505	GCCCTGAACATGTTACTAAG
ACOXL	HGLibB_00506	TCCAGTGCGGAATAATTTAT
ACOXL	HGLibB_00507	TCAGAGAGTGAAGTTTGCCA
ACP1	HGLibB_00508	GTGAGCTGCCTAAGAAATCA
ACP1	HGLibB_00509	CCTGAAAACTGCTTCTGCAA
ACP1	HGLibB_00510	AAAGCTAAAATTGAACTACT
ACP2	HGLibB_00511	TTCTCTCAGCTGTACCGCCA
ACP2	HGLibB_00512	GCTTCAACCCGAACATCTCG
ACP2	HGLibB_00513	CGTTCTGCAGCTGCTCATAA
ACP5	HGLibB_00514	GTGTGGTCCATAGCCGAGCA
ACP5	HGLibB_00515	AGCCGTTGGGGACCTTGCGC
ACP5	HGLibB_00516	TGCCCTGCGCTTTGTAGCCG
ACP6	HGLibB_00517	CTTCATCCTCCTGGACAACG
ACP6	HGLibB_00518	CATTTGCTGCATGCCCACCT
ACP6	HGLibB_00519	CAGACTGCCTCTTTACAGCC
ACPL2	HGLibB_00520	ACCAGAAATTGACTGCACTC
ACPL2	HGLibB_00521	GCAGCAGCAAGAAGCGGTTG
ACPL2	HGLibB_00522	GTCACAGGGGGCTCCGTCAC
ACPP	HGLibB_00523	AGGGCAGCAAGCCTTAGCCT
ACPP	HGLibB_00524	ATGGAGCAGCATTATGAACT
ACPP	HGLibB_00525	TGAGTCCTATAAACATGAAC
ACPT	HGLibB_00526	CTGGGTGGAAATGGCCGGCC
ACPT	HGLibB_00527	CGCTTCTCACCGTGGTCAGC
ACPT	HGLibB_00528	CACCTCCTTGTGTGGGTCCA
ACR	HGLibB_00529	GAACGCGCCCATTGTACCAC
ACR	HGLibB_00530	AAAATACAACTCTGCGACAG
ACR	HGLibB_00531	AATGAAGCGCCCACACGAAA
ACRBP	HGLibB_00532	GTCTGATGAGAAACCGCAAT
ACRBP	HGLibB_00533	TGTGAAGATGTCCGAGTCTC
ACRBP	HGLibB_00534	CACAGCCTTTCGTGGCAAGC
ACRC	HGLibB_00535	CAGAAGAGCTCCGAAGAGAC
ACRC	HGLibB_00536	ACTCTACTTACAAGACCCAC
ACRV1	HGLibB_00537	AGTCAGCCTAATGAGCTTTC
ACRV1	HGLibB_00538	CACACCCTTGAACCATGAAT
ACRV1	HGLibB_00539	ACTTCAGTTCAGCAACTTCC
ACSBG1	HGLibB_00540	TTGACTCAGCATCACGCCCT
ACSBG1	HGLibB_00541	ATCACGACTGCCTTTAGATG
ACSBG1	HGLibB_00542	AGAACCTCCTCCAAACAAGA
ACSBG2	HGLibB_00543	CTGGGTTTGGAGCGTTTCCA
ACSBG2	HGLibB_00544	GGAACCCCAAAGACTCAAGA
ACSBG2	HGLibB_00545	TTAGCTCCTTCTTGAGTCTT
ACSF2	HGLibB_00546	ACGACCAAGGCCTCTCGTTC
ACSF2	HGLibB_00547	CATCCCGACGTAGACAGCCA
ACSF2	HGLibB_00548	CATCTACCCCGCAGAGCTCG
ACSF3	HGLibB_00549	AAACTGCACGCAAGAAATCC
ACSF3	HGLibB_00550	CGGTATGGCATGACCGAGAT
ACSF3	HGLibB_00551	CTCCCGCTGCACCACGTCCA
ACSL1	HGLibB_00552	GGGTCTCGTGGCGTACCAGA
ACSL1	HGLibB_00553	GGTTTCCGAGAGCCTAAACA
ACSL1	HGLibB_00554	AACCAGACCAACCCTATGAA
ACSL3	HGLibB_00555	TCACATAGTAACATTATTGC
ACSL3	HGLibB_00556	TAACATACCCATGCTGGCCT
ACSL3	HGLibB_00557	GCAATGGTTTGCTATGAGGT
ACSL4	HGLibB_00558	AGGAAAGTTGTACTTAAAGC
ACSL4	HGLibB_00559	CTGTGAATCTCAAATCCTTC
ACSL4	HGLibB_00560	CATGCAATCAGTAGAAGAGT
ACSL5	HGLibB_00561	CAAAGAGGACTCGCTGTGTC
ACSL5	HGLibB_00562	AGAAGAGGTAAGACGGGTTG
ACSL5	HGLibB_00563	TTTGTAAGATAGCCATCTGT
ACSL6	HGLibB_00564	GGCCTGCTACACATATTCCA
ACSL6	HGLibB_00565	AGCCTAAGCAGCCTTACCAG
ACSL6	HGLibB_00566	CCTCCTGGTAGGACAGCCAC
ACSM1	HGLibB_00567	ACAGGTCTGTGTGAAGACGT
ACSM1	HGLibB_00568	AGGGTTGTAAGGCCAACCCA
ACSM1	HGLibB_00569	CAAGGTCTTTGACTTAACAC
ACSM2A	HGLibB_00570	AACGTCCTCTCGGGAGCCTG
ACSM2A	HGLibB_00571	TGTCTGAGAAAAGCTGTGAT
ACSM2A	HGLibB_00572	AGTAGCTTAATTCTCAGAGA
ACSM2B	HGLibB_00573	TTAGGTCTCATCTTTATGCC
ACSM2B	HGLibB_00574	ATCCACCACTCATCACTGTG
ACSM2B	HGLibB_00575	AGCTTACCCAGCATCCATCT
ACSM3	HGLibB_00576	TTACTAACCTGTTCGCAGAC
ACSM3	HGLibB_00577	GTTCTCTGATACAATCAGCT
ACSM3	HGLibB_00578	GGCATGACGTAGCATCTTCC
ACSM4	HGLibB_00579	TCAACCTACCTGGACATCAT
ACSM4	HGLibB_00580	TGGGCAGAATCACGGCCAAA
ACSM4	HGLibB_00581	TGAAGTCCTCAGATATCATA
ACSM5	HGLibB_00582	GAGAAGTGGAAACACCAGAC
ACSM5	HGLibB_00583	GCTGTGTCCCAACCATCTTT
ACSM5	HGLibB_00584	CTGCACAAGCAGCCGAAAGA
ACSS1	HGLibB_00585	TTCCTCCACTTCGCACCGCA
ACSS1	HGLibB_00586	GCCGGCCATGCGGTGCGAAG
ACSS1	HGLibB_00587	TGGCGCGGGACACTCTCGTG
ACSS2	HGLibB_00588	GACTACATCCAGAATGCACC
ACSS2	HGLibB_00589	GCTCAGAATGACCATGACCT
ACSS2	HGLibB_00590	TACAACTTTGATGTGACTAA
ACSS3	HGLibB_00591	GTTGCTTTAGTGTTTGTAAC
ACSS3	HGLibB_00592	GTTGATCGTCATATTGAAAA
ACSS3	HGLibB_00593	TGTGTAGGAGGCGGTTCCTT
ACTA1	HGLibB_00594	GTTGTGGGTGACGCCGTCGC
ACTA1	HGLibB_00595	CAACGTGCCCGCCATGTACG
ACTA1	HGLibB_00596	CAACGAGCGCTTCCGCTGCC
ACTA2	HGLibB_00597	CTGAAGTACCCGATAGAACA
ACTA2	HGLibB_00598	TCAGGGGTGCCTCCGTGAGC
ACTA2	HGLibB_00599	TTGTCTCCCAGGCATCGTGC
ACTB	HGLibB_00600	CGTACAGGGATAGCACAGCC
ACTB	HGLibB_00601	CACCTTGATCTTCATTGTGC
ACTB	HGLibB_00602	CTCTCAGGCATGGAGTCCTG
ACTBL2	HGLibB_00603	TCGAGGACGCCCTATCATGG
ACTBL2	HGLibB_00604	GGAAGTTCATAGCTCCGTTC
ACTBL2	HGLibB_00605	TCGGAAGCGTTCATTCCCAA
ACTC1	HGLibB_00606	GTGTGACATTGATATCCGCA
ACTC1	HGLibB_00607	CTACAACTCACCAATGAAGG
ACTC1	HGLibB_00608	GTGCTATCCCTGTATGCTTC
ACTG1	HGLibB_00609	CCCCTAGGTATGGAATCTTG
ACTG1	HGLibB_00610	CAACACCTACCCAGGAAGGA
ACTG1	HGLibB_00611	AGCTGTAGCCTCGCTCAGTG
ACTG2	HGLibB_00612	TGAGCACGCACCTGGTGGCG
ACTG2	HGLibB_00613	TCTGTCCACAGGCATCGTCC
ACTG2	HGLibB_00614	GGTCACGGCCAGCCAAGTCC
ACTL10	HGLibB_00615	CCACGAGTGACCCGCGTAGA
ACTL10	HGLibB_00616	ACATGGCCCGAGTTATCCAG
ACTL10	HGLibB_00617	GGGCCGCGTAGCCGTGCCGC
ACTL6A	HGLibB_00618	GTACCGAAGCTTGAAAATCC
ACTL6A	HGLibB_00619	TCTCAGGAAGCTGTTCGTGA
ACTL6A	HGLibB_00620	TTACTCACAGTGTGTTATCC
ACTL6B	HGLibB_00621	GGCTCCTTCTCAGTCCGCGC
ACTL6B	HGLibB_00622	TCCCCGCACAGATGAGGTGG
ACTL6B	HGLibB_00623	GCAGGGCATTGGTGTCGATG
ACTL7A	HGLibB_00624	CAAAGGATAACCCTCGTAGA
ACTL7A	HGLibB_00625	CGTGTTCCTCGTACTCAAAG
ACTL7A	HGLibB_00626	GTGTCCCAATGACACCCCGC
ACTL7B	HGLibB_00627	ATCCGAGGGCGACGTGCTGC
ACTL7B	HGLibB_00628	GCCCGGCAGCACGTCGCCCT
ACTL7B	HGLibB_00629	ATAGTGATGAGTTTGCCGTC
ACTL8	HGLibB_00630	CACACGCCTACGGGCATAGC
ACTL8	HGLibB_00631	ACGGATTCCACAATGGCCCG
ACTL8	HGLibB_00632	CCGCTCGATGGGGTAGCTAA
ACTL9	HGLibB_00633	CCTGCGCAGCGGCATCGTCG
ACTL9	HGLibB_00634	CCACGACGATGCCGCTGCGC
ACTL9	HGLibB_00635	GTCCGCTTGTACTCCTGCTC
ACTN1	HGLibB_00636	TGGCATACTCCAAGTACAGC
ACTN1	HGLibB_00637	TAACTCCCACCTCCGGAAGG
ACTN1	HGLibB_00638	GCTGGCCTCACCGTCAGTCC
ACTN2	HGLibB_00639	AAAGGCTGCCCAAACCTGAC
ACTN2	HGLibB_00640	TATCCTGAATAGCAAAGCGA
ACTN2	HGLibB_00641	CCTCTCACCTTCAGCGCCAA
ACTN4	HGLibB_00642	CAACAATGTGAACAAAGCGC
ACTN4	HGLibB_00643	ACTCTCATCTTCCCCCGCTC
ACTN4	HGLibB_00644	CATCCTTAGGTTCGCCATCC
ACTR10	HGLibB_00645	CCTAGTGTGATAAAAAGAGC
ACTR10	HGLibB_00646	AATGTTGACTATCCATTAGA
ACTR10	HGLibB_00647	CTTACCTGAAATATAGTATG
ACTR1A	HGLibB_00648	GCTTTCAATCCGCTATCCCA
ACTR1A	HGLibB_00649	GGTTTAAAGGCGCCTCAGTC
ACTR1A	HGLibB_00650	AGCATGGCATCGTCAAGGAT
ACTR1B	HGLibB_00651	AGCACGGCGTGGTGCGAGAC
ACTR1B	HGLibB_00652	GAACAGGGCCGGCACGTTGA
ACTR1B	HGLibB_00653	GGTTCGGGGGTGATTAAAGC
ACTR2	HGLibB_00654	GATTTCAATGTTTCCCACTT
ACTR2	HGLibB_00655	CGTACAAAGTCAGAACTGCC
ACTR2	HGLibB_00656	CTACATATACACCGGAAAAC
ACTR3	HGLibB_00657	CATACCTTTGTTGCATATGT
ACTR3	HGLibB_00658	ACGTCCAAAGTCCCTGAACA
ACTR3	HGLibB_00659	GCTATAAATACCTTGTAGAG
ACTR3B	HGLibB_00660	TACTCACCATTAAAAAATAA
ACTR3B	HGLibB_00661	CTCCAGTGGCCGATACGACA
ACTR3B	HGLibB_00662	TGAACTGCAATGTAGAGTCC
ACTR3C	HGLibB_00663	TGCTTACCACTGGGATAACA
ACTR3C	HGLibB_00664	TAGGCAGAAGGTTATGTAAT
ACTR3C	HGLibB_00665	ATCAAACACATCCCGATTGC
ACTR5	HGLibB_00666	CCAAAGAACTCGATGTGCAG
ACTR5	HGLibB_00667	TGTCTACCACATCCACCTCG
ACTR5	HGLibB_00668	CCACTGCACATCGAGTTCTT
ACTR6	HGLibB_00669	AGATGTATGCTATGTGTCTC
ACTR6	HGLibB_00670	TCCCCTTGCAGGATAAATGT
ACTR6	HGLibB_00671	TGTTAGGCAGCTACATGTTA
ACTR8	HGLibB_00672	TCTTCTCCTACTAAATACTC
ACTR8	HGLibB_00673	AAATGGTGGATCAAGCAATA
ACTR8	HGLibB_00674	CGAACCTGTTCAGGGGACAC
ACTRT1	HGLibB_00675	CCATGTCATCAGCTCCGTCT
ACTRT1	HGLibB_00676	TTGCACTACCCCATTGAGCG
ACTRT1	HGLibB_00677	TGTTACCAGTCCACGCTCAA
ACTRT2	HGLibB_00678	TGATGTCCCTGCCCGCCACG
ACTRT2	HGLibB_00679	GGAGTTTGGACCCCGGCACA
ACTRT2	HGLibB_00680	GAGCCCCGGGCTCTCGAATA
ACTRT3	HGLibB_00681	TCCGTGTCATATGAACCTTG
ACTRT3	HGLibB_00682	GGGCGGGCTAGAACTCTGCG
ACTRT3	HGLibB_00683	CGCAGAGTTCTAGCCCGCCC
ACVR1	HGLibB_00684	CAAGCCGTGGAGTGCTGCCA
ACVR1	HGLibB_00685	AGTCACTTACCTTCCATACT
ACVR1	HGLibB_00686	TGCTCTCCCCTCCCCTAGTA
ACVR1B	HGLibB_00687	GCTACACTGACTACTGCAAC
ACVR1B	HGLibB_00688	CCTCTTTGTCCAGCGCACAG
ACVR1B	HGLibB_00689	GAGCTGGTAGGCATCATCGC
ACVR1C	HGLibB_00690	TGCAAGGACGATTGTGCTTC
ACVR1C	HGLibB_00691	AAGACTTGAGCATTCAGTTC
ACVR1C	HGLibB_00692	GCATCAGTCATGCTAACCAA
ACVR2A	HGLibB_00693	CCACATATTCGTTAAGCAAC
ACVR2A	HGLibB_00694	CGCTGTGTGACTTCCATCTC
ACVR2A	HGLibB_00695	CAGCAACAAAAATATACTTC
ACVR2B	HGLibB_00696	CGGCGCACAGCGATCCCCAG
ACVR2B	HGLibB_00697	CACAGCAGCAGAAGTACACC
ACVR2B	HGLibB_00698	ACGCTTCACTCATTTGCCAG
ACVRL1	HGLibB_00699	CCCGCCACACTTCGCCATAG
ACVRL1	HGLibB_00700	TGGGCCCTCACCATTCACGA
ACVRL1	HGLibB_00701	CTTGAAGTCGCGGTGGGCAA
ACY1	HGLibB_00702	GGTCACCCTAGAGTTTGCTC
ACY1	HGLibB_00703	CCTGGGCTGTCAGAAAGTAG
ACY1	HGLibB_00704	TGACCCCCTCGCCAGCTGCC
ACY3	HGLibB_00705	TCTTCCTGTACCAGCGGTCT
ACY3	HGLibB_00706	GTCACCTCATATGGGTCGTC
ACY3	HGLibB_00707	GGTGCATGGCAAAGACTTCG
ACYP1	HGLibB_00708	AGCTTTGCTACCAGTTATGC
ACYP1	HGLibB_00709	AGGAAACACCCTGATATCAG
ACYP2	HGLibB_00710	GCTTCCAACCTTGCTCAGCC
ACYP2	HGLibB_00711	TGGGTGAAGAATACCAGCAA
ACYP2	HGLibB_00712	ATGGAATTGACTTTGTCTTC
ADA	HGLibB_00713	AGGCATGTAGTAGTCAAACT
ADA	HGLibB_00714	AGCCCCTCTGCTGTGTTAGC
ADA	HGLibB_00715	TTACCTGCCATAGTATAAGA
ADAD1	HGLibB_00716	CCTGAAATATAGCAGTTCAT
ADAD1	HGLibB_00717	CCAATGAACTGCTATATTTC
ADAD1	HGLibB_00718	TATGTTTCAAAAGTACATTA
ADAD2	HGLibB_00719	TTGCTATTCGCAGTGCCCGC
ADAD2	HGLibB_00720	CGGTTTGCCCAACTTGAGTC
ADAD2	HGLibB_00721	ACGCTGCGCAGCGCTGCTCA
ADAL	HGLibB_00722	CCCAGAAGAGAAAATGCTAC
ADAL	HGLibB_00723	CTATTCTGAATTGCCAAAAG
ADAL	HGLibB_00724	ATAAAAGAATTTGCAGATGA
ADAM10	HGLibB_00725	CGTCTAGATTTCCATGCCCA
ADAM10	HGLibB_00726	TGATCTGCACAGCCCCCCTG
ADAM10	HGLibB_00727	TTAGACTATCCCCATAAATA
ADAM11	HGLibB_00728	CGGAGCTCTCCCTAACCAGA
ADAM11	HGLibB_00729	CTGGGATGACGAAACTCACC
ADAM11	HGLibB_00730	CTTCAACTCAAACTTCACCC
ADAM12	HGLibB_00731	TGCTGAATATTCGACTACAA
ADAM12	HGLibB_00732	AGTGAAGAGCTTCGACTCCA
ADAM12	HGLibB_00733	AGTCGAATATTCAGCACTTC
ADAM15	HGLibB_00734	TGCCCATCGGGTGACCTGCC
ADAM15	HGLibB_00735	GGACGGTGACAGTCATATCC
ADAM15	HGLibB_00736	GCAGGTCACCCGATGGGCAC
ADAM17	HGLibB_00737	ATCTAATATCCAGCAGCATT
ADAM17	HGLibB_00738	TAACATCATCATCTCTTATG
ADAM17	HGLibB_00739	AAAGCGAGTACACTGTAAAA
ADAM18	HGLibB_00740	GCAGTCTTCCAAGCTCAGTG
ADAM18	HGLibB_00741	TTCTGCATGTCACAGTTCCA
ADAM18	HGLibB_00742	CTCGCCCTCCTCACTGAGCT
ADAM19	HGLibB_00743	ATCCACTCAAAGCTGAGCTC
ADAM19	HGLibB_00744	ATGAACTTATCATACCTCAG
ADAM19	HGLibB_00745	GATAAGTTCATGCTGCAGCT
ADAM2	HGLibB_00746	ACCTGTGCAAATTACAGTTC
ADAM2	HGLibB_00747	TGCATTAAATTCACAGTATA
ADAM2	HGLibB_00748	GAAAATACGGTCAATAATAA
ADAM20	HGLibB_00749	CCATCAGCGGTTTGTTGAGC
ADAM20	HGLibB_00750	ACTGCAGTTATGCCCAATAT
ADAM20	HGLibB_00751	CCGTAAGAAGTGTGCCAGTA
ADAM21	HGLibB_00752	TCCTGAACGATTTCTCTCAA
ADAM21	HGLibB_00753	CCCAATGACAAGCATAGAAC
ADAM21	HGLibB_00754	GAGTGACTCTGATGTACACG
ADAM22	HGLibB_00755	TGTTGACCAAGCAAGCTTCC
ADAM22	HGLibB_00756	ATAGAGAGACACATTGAACA
ADAM22	HGLibB_00757	GTGTCTCTCTATGTATTCAG
ADAM23	HGLibB_00758	TGGGAAACCACAGTACTCTA
ADAM23	HGLibB_00759	TCATCATGAACCAGCTCTAG
ADAM23	HGLibB_00760	CAGAGGCGTCAAAGACTCCA
ADAM28	HGLibB_00761	AGTCTCCTCCTCTCTGTTGC
ADAM28	HGLibB_00762	AAGTATAAAATGACAATTAA
ADAM28	HGLibB_00763	ACTTCATACTTCTTCACCCC
ADAM29	HGLibB_00764	CCGACTTCCACTTGCAATAC
ADAM29	HGLibB_00765	ATGACCGCAATGAACAGTGT
ADAM29	HGLibB_00766	ATCTTTAATGTGAAGCGCTG
ADAM30	HGLibB_00767	GACCTTGCAGAGTACTGCGA
ADAM30	HGLibB_00768	ACTTTCAAGATGTTCGTATG
ADAM30	HGLibB_00769	ATCGCCCCTCTGAGCAGTCC
ADAM32	HGLibB_00770	AACTGTCATTTGTATTTGTT
ADAM32	HGLibB_00771	ACACTGTGCACCTTAAACAA
ADAM32	HGLibB_00772	GCCCGGCCAGCAGCAACCAG
ADAM33	HGLibB_00773	AAGCATCTCACCGTGTGGTT
ADAM33	HGLibB_00774	GCAGTCTCGCCTGACCCCCA
ADAM33	HGLibB_00775	CCAGGTCTCGAAGCCAGACA
ADAM7	HGLibB_00776	ACCTGGATCTTAGAAGATGA
ADAM7	HGLibB_00777	AATCACTCAGAATGCTTCCC
ADAM7	HGLibB_00778	TCCTTCATCTTCTAAGATCC
ADAM8	HGLibB_00779	AGGACGTAGCTCACCCTCTC
ADAM8	HGLibB_00780	CCACTCACCTGTTCTTCCGC
ADAM8	HGLibB_00781	GACCCGGCCATGCGCGGCCT
ADAM9	HGLibB_00782	AAATACATTACCTGTATATT
ADAM9	HGLibB_00783	CTTTCTCTAGTTAATCTCCA
ADAM9	HGLibB_00784	AAAAGAGCATATTATTCACT
ADAMDEC1	HGLibB_00785	TGAACAATGAGCCAAAGTAC
ADAMDEC1	HGLibB_00786	CAATATCAGATGATCTTAAA
ADAMDEC1	HGLibB_00787	TACAATGTTTCAGTGTAGTC
ADAMTS1	HGLibB_00788	TGTGTCCAGTCACCGCTATG
ADAMTS1	HGLibB_00789	AATCCTGGTTCACACCATTA
ADAMTS1	HGLibB_00790	AAAGCATTGACGCCATCATG
ADAMTS10	HGLibB_00791	CAGACAGTACTTGCCCCCGA
ADAMTS10	HGLibB_00792	GGAACTCACATCCGTGTTGC
ADAMTS10	HGLibB_00793	GGCGCTCACCCCCTTGTCGA
ADAMTS12	HGLibB_00794	TGCCTCCTGTAAACGATGTG
ADAMTS12	HGLibB_00795	CCCGCCATAGCTCTTGCTTC
ADAMTS12	HGLibB_00796	CATTCTACTCGAAGAAGAAG
ADAMTS13	HGLibB_00797	TCAGAATGACCATCTTCACC
ADAMTS13	HGLibB_00798	GTGTCTTCTTACTTGAGCCC
ADAMTS13	HGLibB_00799	GGTCATTCTGACAGAGCCTG
ADAMTS14	HGLibB_00800	CCAGCACTCACCAATGCGGT
ADAMTS14	HGLibB_00801	ACCTCCTTGTCACAGCCGAC
ADAMTS14	HGLibB_00802	ACTTCTCCAGTGCCTCAATC
ADAMTS15	HGLibB_00803	GCTTACCGTGCCCGCTGTCC
ADAMTS15	HGLibB_00804	ACACTTGTCGAATCTCTTCT
ADAMTS15	HGLibB_00805	AAGAAGAGATTCGACAAGTG
ADAMTS16	HGLibB_00806	AGCCCCGCCATCCGCGCGCG
ADAMTS16	HGLibB_00807	GCAGGCACCTGCGTGCGCCA
ADAMTS16	HGLibB_00808	GCGGCCGGGCTGGATGGAAA
ADAMTS17	HGLibB_00809	TTACGGGACGTTGTCGTAGC
ADAMTS17	HGLibB_00810	AGATGTTCTCGTCCACTGAA
ADAMTS17	HGLibB_00811	TATGTTTCAGCACCAGAGCC
ADAMTS18	HGLibB_00812	GGCGGGCCCGAACCCGCAGC
ADAMTS18	HGLibB_00813	GAAGGCACACGCGAGCAGGA
ADAMTS18	HGLibB_00814	ATATTCATCAAACCTTAGAT
ADAMTS19	HGLibB_00815	TAGAGTTACCTTGTTTGACA
ADAMTS19	HGLibB_00816	TTCCAGTGTTCAGTCAAGTG
ADAMTS19	HGLibB_00817	GAGAGGACACACTTCTTTCT
ADAMTS2	HGLibB_00818	ACGTAGCTGCCGACACCACG
ADAMTS2	HGLibB_00819	CTACAACATCGAGGTCCTGC
ADAMTS2	HGLibB_00820	GGCGATACACCACATGCACA
ADAMTS20	HGLibB_00821	GCTAAAGTGGTTTCTGCTCA
ADAMTS20	HGLibB_00822	CTGAAGTATTGCAGTGTGTC
ADAMTS20	HGLibB_00823	TTTCTTAGAACCTATAATGA
ADAMTS3	HGLibB_00824	TCCAAAGACTTCCACTACAG
ADAMTS3	HGLibB_00825	CCAGGCTGGTAATGAAGAAA
ADAMTS3	HGLibB_00826	AGAAAACGATTACAATATCG
ADAMTS4	HGLibB_00827	GGTGACTCGGCTAGTGATCC
ADAMTS4	HGLibB_00828	GCTTACCATAGCCATTGTCC
ADAMTS4	HGLibB_00829	GACTGGGTTCCTCGCTACAC
ADAMTS5	HGLibB_00830	CATTAAGCGCTTATCTTCTG
ADAMTS5	HGLibB_00831	CTCCTGGGCAGGATTTATGT
ADAMTS5	HGLibB_00832	TCCCAACGTCTGCCATTCCC
ADAMTS6	HGLibB_00833	CTTTACCGTGATTCCAGCCT
ADAMTS6	HGLibB_00834	TAATATTCACAACGTTTCCT
ADAMTS6	HGLibB_00835	CTGTATGATCACTCTCATTG
ADAMTS7	HGLibB_00836	CTCAATGAAGTAGTCCTCGT
ADAMTS7	HGLibB_00837	GAGCATACCTTGCACTCCAC
ADAMTS7	HGLibB_00838	CGCCGGGAGCCAGAGCGCAG
ADAMTS8	HGLibB_00839	GAGCCCCTCATCCTCGATCA
ADAMTS8	HGLibB_00840	GGGGGACACCCCAGCATACT
ADAMTS8	HGLibB_00841	GCAAGTTGTTCTGCCGAGCC
ADAMTS9	HGLibB_00842	TCTAATAGGCCTGGCTGAAC
ADAMTS9	HGLibB_00843	TGTTCATCCATAGACTGTAG
ADAMTS9	HGLibB_00844	TGTTCTATTAGTGAAGATAG
ADAMTSL1	HGLibB_00845	TTGCAACTTAGGAGCTGTGA
ADAMTSL1	HGLibB_00846	CATTACTGCATGTTCTGTAT
ADAMTSL1	HGLibB_00847	GTGTGCCAGGAGTTGCCCGA
ADAMTSL2	HGLibB_00848	TGCCACGATGTACTCGATTC
ADAMTSL2	HGLibB_00849	GGCCGAACAGCCGGTTGTCC
ADAMTSL2	HGLibB_00850	AAGCACCCCGTCACAGCCGA
ADAMTSL3	HGLibB_00851	GAGGAGCATCATATTCTCTG
ADAMTSL3	HGLibB_00852	TATGACCTTACCTGCGGGAG
ADAMTSL3	HGLibB_00853	CATCCCTATCAGCACCCACC
ADAMTSL4	HGLibB_00854	CAGAAACCCTCCCCTTGTAC
ADAMTSL4	HGLibB_00855	TCCTGATCCAAGCAGAGCTG
ADAMTSL4	HGLibB_00856	AAGCAGCAGCAGATACAGCC
ADAMTSL5	HGLibB_00857	CACGCCTTCTACCACAGCTT
ADAMTSL5	HGLibB_00858	TTCCTGGGGAAGAACCGTGC
ADAMTSL5	HGLibB_00859	GGCTTACTGGCAACTGGCAG
ADAP1	HGLibB_00860	AATCCACCGGAATATCCCCC
ADAP1	HGLibB_00861	TTCCCCCACAGGGTACCGTG
ADAP1	HGLibB_00862	TCAAAAACTGCCCGTTGTCC
ADAP2	HGLibB_00863	AATCTGTGCGACTTGACTTC
ADAP2	HGLibB_00864	ATCCCCTGCAGATCCCGACT
ADAP2	HGLibB_00865	ATTCCTGTGGAAGCGAGGAA
ADAR	HGLibB_00866	AGCCATGACAATTCTGCTAG
ADAR	HGLibB_00867	GTGCATACACTCAAGCAGTG
ADAR	HGLibB_00868	CATGGGTGTCGTCGTCAGCT
ADARB1	HGLibB_00869	CTCACCACATGAGCCAATCC
ADARB1	HGLibB_00870	TTCTTCATCTTCTATATCCA
ADARB1	HGLibB_00871	TCAGGTCACCAAACTTACCC
ADARB2	HGLibB_00872	GCACGCCCGCCATAAAGCGC
ADARB2	HGLibB_00873	CGATTCCTGCCAGCGCTTTA
ADARB2	HGLibB_00874	CTCGGCCATGGCCTCGGTCC
ADAT1	HGLibB_00875	CCTCAATGATAGCCATGCTG
ADAT1	HGLibB_00876	GCATAGGACAGTCCAAAATG
ADAT1	HGLibB_00877	CTTACCGTTCTTCCTCATTT
ADAT2	HGLibB_00878	CCATCGATCAGGTCCTCGAT
ADAT2	HGLibB_00879	GGCTGTCAGAATGAACGATT
ADAT2	HGLibB_00880	GTCTACAACAATGAAGTTGT
ADAT3	HGLibB_00881	GTCTGCGTCCAGTTTACGCA
ADAT3	HGLibB_00882	CGCATCCTGCGCGTCTTCTA
ADAT3	HGLibB_00883	TGCGTGGACCTCGTGGCGCG
ADC	HGLibB_00884	CATCGTGTACCACCTTGATG
ADC	HGLibB_00885	TGAAGTGCCTGCCACGAGTC
ADC	HGLibB_00886	GATCTGTGCAATTTGCTTAC
ADCK1	HGLibB_00887	GCTTGCTTCGTGGACCAGCA
ADCK1	HGLibB_00888	GTACTTGCAGCTGAGATCTA
ADCK1	HGLibB_00889	AAGTACTCCTCTGAGCCATA
ADCK2	HGLibB_00890	GAATTCCCGTGGACTTGAAA
ADCK2	HGLibB_00891	AATTCCTGCCTGCTGGTAAC
ADCK2	HGLibB_00892	ATCCTGGTTCAGGGTGCCAA
ADCK3	HGLibB_00893	AGCCGGCCAATCCTCGTCAC
ADCK3	HGLibB_00894	CAAGAAGAGCCTGCGCTCCG
ADCK3	HGLibB_00895	GGGGAACCCGGCTTCTCTAA
ADCK4	HGLibB_00896	CATGGACTTCTTAGCCATCT
ADCK4	HGLibB_00897	GGACATTCGCAGGGCACGGG
ADCK4	HGLibB_00898	TGCCTCCCGCATCAGCCGCT
ADCK5	HGLibB_00899	CCTCGGAGCCCGCTATGTCA
ADCK5	HGLibB_00900	AAACCTCTTCCACCCCTCGA
ADCK5	HGLibB_00901	CGTCCCCTGCTGTGTTCTTC
ADCY1	HGLibB_00902	CAAGTTCGATGAATTAGCCA
ADCY1	HGLibB_00903	TTCTGACTGAGCGTTCACAG
ADCY1	HGLibB_00904	ACTTGCCGAAGAGCTCATTG
ADCY10	HGLibB_00905	TTCATGCATTATTATCCTTC
ADCY10	HGLibB_00906	GGAGACATCCTGAAATTTGC
ADCY10	HGLibB_00907	AAATTCATCAAAATTAAAAT
ADCY2	HGLibB_00908	TTGTATGCCGCTTCACATAC
ADCY2	HGLibB_00909	ACACAGACTCGATGCAGACC
ADCY2	HGLibB_00910	TCCACAACCTGTATGTGAAG
ADCY3	HGLibB_00911	AGCCCACGATGTCGGCAAAG
ADCY3	HGLibB_00912	CATCCTCTTTGCCGACATCG
ADCY3	HGLibB_00913	CGCCGTCTGCTCCATCCTCA
ADCY4	HGLibB_00914	GGCGGCGTCCCGCATGCCCA
ADCY4	HGLibB_00915	GATCGTGCTCTGTGCGCTCG
ADCY4	HGLibB_00916	GCTGTATCTTGGGCCACAGC
ADCY5	HGLibB_00917	ACCTCACGTTGTCATGTTTC
ADCY5	HGLibB_00918	GCGCCCCTTCTACAACCACC
ADCY5	HGLibB_00919	AGCAGACATCAACGCCAAGC
ADCY6	HGLibB_00920	CCTGACTTACTTGTCTTTGC
ADCY6	HGLibB_00921	CCCTGAATGAGCTCTTTGCC
ADCY6	HGLibB_00922	GCAACACTGCAGTACCTGAA
ADCY7	HGLibB_00923	GTTCGACGCATGGACAAAGG
ADCY7	HGLibB_00924	GACAGCGCCCCGCATGCTGA
ADCY7	HGLibB_00925	GCTTCACGACACCCAGTGTC
ADCY8	HGLibB_00926	TCCATCGCTATGAGAACGTC
ADCY8	HGLibB_00927	GATCAACGACATGACCAATG
ADCY8	HGLibB_00928	CTTTGCCAGATTTGATCGAC
ADCY9	HGLibB_00929	GAAGTTACAGTAGTGCACGA
ADCY9	HGLibB_00930	GGACAGGGGACAGCGTCATC
ADCY9	HGLibB_00931	ACAGCTGCAGCGAGACTCCT
ADCYAP1	HGLibB_00932	CCCGTTAGAGATGTCGCCCA
ADCYAP1	HGLibB_00933	GAAGCACCTGCAGTCGCTCG
ADCYAP1	HGLibB_00934	CAGCCTCGCTCCGCTACACA
ADCYAP1R1	HGLibB_00935	CGAATCTTCAACCCAGACCA
ADCYAP1R1	HGLibB_00936	ATTGAAGCCCATCAGCTCAT
ADCYAP1R1	HGLibB_00937	GTTCCTCTTACCAATGGTTT
ADD1	HGLibB_00938	CCTCTTGCCAATCTCCCCGG
ADD1	HGLibB_00939	GAAAGCGCCTCCGGGGAGAT
ADD1	HGLibB_00940	TGAAGTGACTGCATCCAGTT
ADD2	HGLibB_00941	CAGCAGTGTCTACCGACTCC
ADD2	HGLibB_00942	TTGCGAAGGCGCATGTACTC
ADD2	HGLibB_00943	GCGACAGATCGCGGACTTCA
ADD3	HGLibB_00944	TGAAGCTACAGCCTCCAATT
ADD3	HGLibB_00945	TGTAATGCTAGTAATCCAGT
ADD3	HGLibB_00946	GTGTTGAATAGATTGCAGCA
ADH1A	HGLibB_00947	AGAATCAACATGAGCACAGC
ADH1A	HGLibB_00948	GGTGGAGGTTGCACCTCCTA
ADH1A	HGLibB_00949	ACTCTGTAGATGGTGGCTGT
ADH1B	HGLibB_00950	CTGTCACACAGATGACCACG
ADH1B	HGLibB_00951	ATGCGAACTTCATAAGCCTT
ADH1B	HGLibB_00952	TGTGGAGGTTGCACCTCCTA
ADH4	HGLibB_00953	AAGACAGCACAAGTCGAACC
ADH4	HGLibB_00954	CTTCAACCTCTTCAATGCAA
ADH4	HGLibB_00955	TTCCCACACAAATTTGTGAG
ADH5	HGLibB_00956	AAGATACTAACCTTATCTTC
ADH5	HGLibB_00957	AGTCGGATTGGCAGTTATCA
ADH5	HGLibB_00958	ATCGGTGTGGCAAACCGCAG
ADH6	HGLibB_00959	TGCACCAGGCTTCCAGAGTA
ADH6	HGLibB_00960	GAGGTACATTCTCCACACTG
ADH6	HGLibB_00961	ACACTCTTTCTGCCACAGTG
ADH7	HGLibB_00962	ACTGGGATTGTAGAGAGCAT
ADH7	HGLibB_00963	ATCTGTGCGACAGATTCCTG
ADH7	HGLibB_00964	ATGCGAACTTCTTTAGTCTT
ADHFE1	HGLibB_00965	GGAATGTCTTACCCAATTTC
ADHFE1	HGLibB_00966	GCTGTTTCAAATATTAGATA
ADHFE1	HGLibB_00967	GCAGCAGTTACAAAGGAAGT
ADI1	HGLibB_00968	TGGGGTTGCCGCGGGTCGCC
ADI1	HGLibB_00969	ACGACGCCCCGGGCGACCCG
ADI1	HGLibB_00970	CTTCAAAATGGTCAGCGGGC
ADIG	HGLibB_00971	GACACTCCACGGCCAAGAGA
ADIG	HGLibB_00972	TCGTTCACCAGCGGCATCAA
ADIG	HGLibB_00973	CCCTTCCAGCAAAACTCAGC
ADIPOQ	HGLibB_00974	GCCCGCCATCCAACCTGTGC
ADIPOQ	HGLibB_00975	GGGCGACCAAGTCTGGCTCC
ADIPOQ	HGLibB_00976	ATACCGCTCAGCATTCAGTG
ADIPOR1	HGLibB_00977	GCTCTTGAAGCAAGCCCGAA
ADIPOR1	HGLibB_00978	AAAACCACCTTCTCCTGTAG
ADIPOR1	HGLibB_00979	CCTGCAAGCCCACCACGCCA
ADIPOR2	HGLibB_00980	ATACAGTGATGAAGCTCCTC
ADIPOR2	HGLibB_00981	GAGTCCTGCTGCACCCCAAT
ADIPOR2	HGLibB_00982	TCGCCCAAATATCTCCTTTG
ADIRF	HGLibB_00983	CTGCAAGCCCTTGCTTGCCA
ADIRF	HGLibB_00984	TCTGTTCCAGTGTCAGCGGC
ADIRF	HGLibB_00985	GCTATCCTCACCGGCTTCCT
ADK	HGLibB_00986	GCTTGACATCTCTGCTGTAG
ADK	HGLibB_00987	GAGCCACTTTAATTGAATTC
ADK	HGLibB_00988	ACAGCAGAGATGTCAAGCAG
ADM	HGLibB_00989	TCTGGCGGTAGCGCTTGACT
ADM	HGLibB_00990	GGCGTAGTTACCTGTCTTCG
ADM	HGLibB_00991	GGCCGAATAAGGGTCTGGGC
ADM2	HGLibB_00992	CGCCATGGCCCGGATCCCGA
ADM2	HGLibB_00993	CCGGTCCCATGAGTTGCCAC
ADM2	HGLibB_00994	GGCCGTCGGGATCCGGGCCA
ADM5	HGLibB_00995	CTCCTCGCCTTCTCCGCCCA
ADM5	HGLibB_00996	GGTGGGTCCGGCATACGCCC
ADM5	HGLibB_00997	CTTCCGCCTCGCGCCACCGG
ADNP	HGLibB_00998	AAACTGCCAAGATTGTTGAC
ADNP	HGLibB_00999	CAACTTCCTGTCAACAATCT
ADNP	HGLibB_01000	TTTATTTGAAAAACACTACA
ADNP2	HGLibB_01001	TATTGGGCTTGACAGCTGCA
ADNP2	HGLibB_01002	GTTTCTCTCTGGGAACCTTC
ADNP2	HGLibB_01003	AAAGGTGAAAGGTATTCTTG
ADO	HGLibB_01004	GCCCTTCCACGGCGTCGATC
ADO	HGLibB_01005	CCTGCACCAGATCGACGCCG
ADO	HGLibB_01006	CGGCGCTTCCGATCGCGACG
ADORA1	HGLibB_01007	GGACCGGACAGGCAACCATG
ADORA1	HGLibB_01008	GAAGGCGGGGTCTAGTCATC
ADORA1	HGLibB_01009	TGGCCGAGTTGCCGTGCGTG
ADORA2A	HGLibB_01010	CTCCACCGTGATGTACACCG
ADORA2A	HGLibB_01011	TAGCCATTGGGCCTCCGCTC
ADORA2A	HGLibB_01012	GAAGGGATTCACAACCGAAT
ADORA2B	HGLibB_01013	CATAGGCCCACACCGAGAGC
ADORA2B	HGLibB_01014	CAGGTATCTGTCGACTGCCA
ADORA2B	HGLibB_01015	GACGCCCACCAACTACTTCC
ADORA3	HGLibB_01016	ATAGACGATAGGGTTCATCA
ADORA3	HGLibB_01017	ACCTGGAGCGGTCAGCCTTG
ADORA3	HGLibB_01018	GTGGGATTGACCCCCATGTT
ADPGK	HGLibB_01019	CTGCTTGATACTCTAAAATG
ADPGK	HGLibB_01020	GGTCGTGAGAGAAGATGAAT
ADPGK	HGLibB_01021	CTCTTACAGCACTATGTAGG
ADPRH	HGLibB_01022	GACCACTCTCGATGCTCACT
ADPRH	HGLibB_01023	TGCTGGTGGGGAGTTATGTA
ADPRH	HGLibB_01024	GGTCCTACTTCCAAACCAAA
ADPRHL1	HGLibB_01025	GCTGGGTCTGGCCGGCGTTC
ADPRHL1	HGLibB_01026	GTTTAGAATACCAGGAGCAC
ADPRHL1	HGLibB_01027	CTCTTCTGCATCATAATTGT
ADPRHL2	HGLibB_01028	GGGTGATGCCCAGTCCGTCT
ADPRHL2	HGLibB_01029	TCCAGCCGCCTGAAGAAGAT
ADPRHL2	HGLibB_01030	GGTGCAGTCCCTGCTAGCCA
ADPRM	HGLibB_01031	TTGACGTGGTATACACCAAA
ADPRM	HGLibB_01032	CCCCAGTTTGTCCAGTTTAA
ADPRM	HGLibB_01033	TCAGCCAAGAACAGCTAAAC
ADRA1A	HGLibB_01034	GATATGCTCTCTGCAATTCT
ADRA1A	HGLibB_01035	CATTCTGAACCCTTTCTCCA
ADRA1A	HGLibB_01036	CGAAGTCTCGCTCTGTCACC
ADRA1B	HGLibB_01037	TTCTTCATCGCTCTACCGCT
ADRA1B	HGLibB_01038	CCCGCACTCCTTGTCATCGT
ADRA1B	HGLibB_01039	AGGCCCGATGGAGATGACGG
ADRA1D	HGLibB_01040	ACCTTGAAGACGCCCTCCGA
ADRA1D	HGLibB_01041	CCCCCTGACGAGCGCTTCTG
ADRA1D	HGLibB_01042	GCCGCGCCTTCTGCGACGTA
ADRA2A	HGLibB_01043	CGGACGCGGGCAACGCGAGC
ADRA2A	HGLibB_01044	TGGCACGCGGGTGCGACGCT
ADRA2A	HGLibB_01045	TGAAGGCGCGGCGGAAATCG
ADRA2B	HGLibB_01046	TGGCGATCAGGTAGATGCGC
ADRA2B	HGLibB_01047	CGAGTGTCCGTTGACCTCTC
ADRA2B	HGLibB_01048	CTTCCGGCGCACGTGGTGCG
ADRA2C	HGLibB_01049	TAGTCGGGGACGCACCGTCG
ADRA2C	HGLibB_01050	TCGTCGTTGAGGCCGCACTG
ADRA2C	HGLibB_01051	GGATGTGCTTAAAGGATCGC
ADRB1	HGLibB_01052	CGACGACAGGTTACCGGGCT
ADRB1	HGLibB_01053	GCCGTTCGGGGCCACCATCG
ADRB1	HGLibB_01054	AGAGCCTGCTGACGCGCGCG
ADRB2	HGLibB_01055	TGTGAATCAATGTTATCGCT
ADRB2	HGLibB_01056	GCAACTTCTGGTGCGAGTTT
ADRB2	HGLibB_01057	ACCACGACGTCACGCAGGAA
ADRB3	HGLibB_01058	CGGCCCCTACGCGCCACCAC
ADRB3	HGLibB_01059	TGATGCTCTTCGTCTACGCG
ADRB3	HGLibB_01060	CAGCGAAGTCACGAACACGT
ADRBK1	HGLibB_01061	CTCAGTGGCACTCTTCGAGA
ADRBK1	HGLibB_01062	CGCCGCCAAGATGGCGGACC
ADRBK1	HGLibB_01063	GCACACACCTGGAAGAGATC
ADRBK2	HGLibB_01064	GCTCGCCAACATGGCGGACC
ADRBK2	HGLibB_01065	AAATTTGTCGACTTCTGCAA
ADRBK2	HGLibB_01066	TTATTTCATTTCTCTCTGCA
ADRM1	HGLibB_01067	ACCAGCCCTTTCCGCTTATC
ADRM1	HGLibB_01068	CCACCGTGACTCCGGATAAG
ADRM1	HGLibB_01069	CACGAACTCTCTGCGCTAGG
ADSL	HGLibB_01070	GGCTCGTTCCTTAGCAAAGT
ADSL	HGLibB_01071	GGTGCTACTTCTTGCTATGT
ADSL	HGLibB_01072	TCTTGAAGTCGATGTTCTCC
ADSS	HGLibB_01073	TACAGTTGTTGTGGATTCTG
ADSS	HGLibB_01074	TCTGCTTCTTCAAACAATCC
ADSS	HGLibB_01075	GCAGAGAAAAATGTTCAAAA
ADSSL1	HGLibB_01076	CGCAGATGCGGAGGCCTGTC
ADSSL1	HGLibB_01077	CAGTATAGGCACCACCAAGA
ADSSL1	HGLibB_01078	CCACTTGCCAGGCTTGTTTG
ADTRP	HGLibB_01079	CCGTCTCAAAGTAGAGCCAT
ADTRP	HGLibB_01080	GGCAAACACAGGATACACCC
ADTRP	HGLibB_01081	GGGTTTGACATCTACCAGCC
AEBP1	HGLibB_01082	CCACCAAGAAGCCCCCGTCA
AEBP1	HGLibB_01083	GTTTCTGAGGGAGCCAGAAT
AEBP1	HGLibB_01084	GGTGCTCCCGTGCCTCCACA
AEBP2	HGLibB_01085	GAAGAATCTCCTTCTAAAGC
AEBP2	HGLibB_01086	GCTAAGAGAAAAGAAGATTC
AEBP2	HGLibB_01087	AACTTTCTATATGAGCTGAG
AEN	HGLibB_01088	GGTGGACATACTTGAGCGCC
AEN	HGLibB_01089	CCGAGGGCGGGTAAGCGAGC
AEN	HGLibB_01090	AGTACATGGAGGACCAGTAC
AES	HGLibB_01091	ACATGATGTTTCCACAAAGC
AES	HGLibB_01092	GCTGAAATTCGTCTTTGATG
AES	HGLibB_01093	CTTACCGAATGCCTGCTTTG
AFAP1	HGLibB_01094	GCTTCCTCATAATAACCTTC
AFAP1	HGLibB_01095	GAAGCTGTGCCGCTGAGCCC
AFAP1	HGLibB_01096	AGGGGCTGGCAGGCTGTTAG
AFAP1L1	HGLibB_01097	TGGTATCGCTGAGGTACTCG
AFAP1L1	HGLibB_01098	CCACGAAGCTGGGCCCCGAG
AFAP1L1	HGLibB_01099	GGTCTGCTGTGTTCACATAC
AFAP1L2	HGLibB_01100	TGCATTCTGTTGCTTGTTGA
AFAP1L2	HGLibB_01101	CAACAGAATGCAGAGTCTCA
AFAP1L2	HGLibB_01102	TCTCCTGGTCAAGAATCTTG
AFF1	HGLibB_01103	CCTCACTGTCACTGAGCTGA
AFF1	HGLibB_01104	ACAGAAAGAGTCAACAGCAG
AFF1	HGLibB_01105	CCAGTGCCTTCTTTGCCAAA
AFF2	HGLibB_01106	GCTGTGTTGAAGAAATCTTG
AFF2	HGLibB_01107	AACCGAGTCCAGAACACGCT
AFF2	HGLibB_01108	ACTCTTCAACTTCTCCAATC
AFF3	HGLibB_01109	AACCGGATCCAGAACACTTT
AFF3	HGLibB_01110	TCTCTTCAGTGAGCCCTACA
AFF3	HGLibB_01111	CTCCGTAATGCATTTCTATC
AFF4	HGLibB_01112	TTGTTCTCCAGTGCCAAAAT
AFF4	HGLibB_01113	TCTTTCAAGGCATCAGCTTC
AFF4	HGLibB_01114	CTTTCATACGCAGCACATTC
AFG3L2	HGLibB_01115	GTCTACATTGCTGAAAGTGA
AFG3L2	HGLibB_01116	TTCTCTCCCATAACTTCTTT
AFG3L2	HGLibB_01117	TAGTGAACCTAAAGAAGTTA
AFM	HGLibB_01118	ATACTGAGCAAATGCAATGA
AFM	HGLibB_01119	ATGAAACTACTAAAACTTAC
AFM	HGLibB_01120	AGAATACAAAGACAGATGTA
AFMID	HGLibB_01121	ATCAGTACTGTCCCAGCCGA
AFMID	HGLibB_01122	GCCGTAAGCCACTATTACCA
AFMID	HGLibB_01123	AGTATCCTCCGTGAAAGAAC
AFP	HGLibB_01124	ACTAGCAACCATGAAGTGGG
AFP	HGLibB_01125	AATTGATTCCACCCACTTCA
AFP	HGLibB_01126	TTGCTTTCCAGCTTCCATAT
AFTPH	HGLibB_01127	GTTTCGGGTGTCTATTCCCA
AFTPH	HGLibB_01128	CATGGTGGCTGTCTGACCGA
AFTPH	HGLibB_01129	ATAGTGCCCATGTATGCAGC
AGA	HGLibB_01130	ATATCCTGCTTTAAGATACC
AGA	HGLibB_01131	CACCACATTTGCTCAAAGTA
AGA	HGLibB_01132	CACACTAGATGCCATGATCA
AGAP1	HGLibB_01133	AGATGCCTTCGTGAACAGCC
AGAP1	HGLibB_01134	CTACTCCATCTACGAGCTGC
AGAP1	HGLibB_01135	CCACTCACCACTTTGAGCTC
AGAP11	HGLibB_01136	GCCGCCACCAATAGTGATAG
AGAP11	HGLibB_01137	AGCATTGCTCAAATAACCTG
AGAP11	HGLibB_01138	TAGGGGATGAAGAAGATGTC
AGAP2	HGLibB_01139	ACATCTGGTGCTAATCCGAG
AGAP2	HGLibB_01140	AGAGGCTGTGATCAATAGCC
AGAP2	HGLibB_01141	TCCACCCTCACCTTGGCATC
AGAP3	HGLibB_01142	CCTAGGGGGGCGGTTTAAGA
AGAP3	HGLibB_01143	CTTCATCTCGGATCAGCAGC
AGAP3	HGLibB_01144	CATGGTGCTTGTGGGCACGC
AGAP4	HGLibB_01145	TACCTCATCATATCACACAA
AGAP4	HGLibB_01146	CACCTTTGTGTGATATGATG
AGAP4	HGLibB_01147	CAGAGGAACTCTCAAACAGA
AGAP5	HGLibB_01148	CAGAGGAACTCTCAAACAGA
AGAP5	HGLibB_01149	TTGTCATTGTAAGATAATGC
AGAP5	HGLibB_01150	TATTGTGCTTGCCTCTGGAT
AGAP6	HGLibB_01151	TAACCCTTCTGCCAATCCAG
AGAP6	HGLibB_01152	CTTCTGTTTGAGAGTTCCTC
AGAP6	HGLibB_01153	TATTGTGCTTGCCTCTGGAT
AGAP7	HGLibB_01154	TACCTCATCATATCACACAA
AGAP7	HGLibB_01155	CACCTTTGTGTGATATGATG
AGAP7	HGLibB_01156	CAGAGGAACTCTCAAACAGA
AGAP8	HGLibB_01157	TACCTCATCATATCACACAA
AGAP8	HGLibB_01158	CACCTTTGTGTGATATGATG
AGAP8	HGLibB_01159	CAGAGGAACTCTCAAACAGA
AGAP9	HGLibB_01160	TATTGTGCTTGCCTCTGGAT
AGAP9	HGLibB_01161	TTGTCATTGTAAGATAATGC
AGAP9	HGLibB_01162	CAGAGGAACTCTCAAACAGA
AGBL1	HGLibB_01163	ACTTGATGTGACATTGATTC
AGBL1	HGLibB_01164	GCACTCTGTACCTGATTGCT
AGBL1	HGLibB_01165	CTGCGTGTGTTTGCCTCCAG
AGBL2	HGLibB_01166	TTTAGGTGCGTTTCCAAAGC
AGBL2	HGLibB_01167	CGGTACATAAAGTCTTCATA
AGBL2	HGLibB_01168	AAGTAACATGTTCCCAGCTT
AGBL3	HGLibB_01169	CTAATAGTATCTGTGTAGTC
AGBL3	HGLibB_01170	TTGTAAGTGAAGATCTTCAT
AGBL3	HGLibB_01171	TACACTGGCTCAGGACAAGA
AGBL4	HGLibB_01172	CCCATCTCTATAGAGACTCT
AGBL4	HGLibB_01173	ACCAAGAGTCTCTATAGAGA
AGBL4	HGLibB_01174	TATTACCAGGTAACCTGGGC
AGBL5	HGLibB_01175	CTCCACGAAACGATGAACAA
AGBL5	HGLibB_01176	TCACCCTCTTGCCTGCGAAA
AGBL5	HGLibB_01177	ATCCTTTGTTCATCGTTTCG
AGER	HGLibB_01178	ATGGCTGCCGGAACAGCAGT
AGER	HGLibB_01179	TATCTCCCAGGGGCAGTAGT
AGER	HGLibB_01180	GTGGCTCACCCCACAGACTG
AGFG1	HGLibB_01181	CATGACAACATTCACACAAC
AGFG1	HGLibB_01182	CAAAGGTCTGTAAACAGATT
AGFG1	HGLibB_01183	CTTCAGCAATTCCAGACTTC
AGFG2	HGLibB_01184	TGGAACGAGGCTTGACCAGC
AGFG2	HGLibB_01185	ACAGACCCAACCAAATCTTC
AGFG2	HGLibB_01186	GTAGTATTCCTGCAATCCCG
AGGF1	HGLibB_01187	CTCTATTATGATCCTTCCAC
AGGF1	HGLibB_01188	ACAGAAGATACCTCCTTAGA
AGGF1	HGLibB_01189	AGATTCTTCTGCAACAAATG
AGK	HGLibB_01190	GGCCTTCTTCACTTGTGCAT
AGK	HGLibB_01191	GGTATTTCAGACAGATTATG
AGK	HGLibB_01192	CAAGAAACTCCTGGAACTGA
AGL	HGLibB_01193	TAGAGAAAAATTCCGTTCTC
AGL	HGLibB_01194	AAGTGCTCTGTCTAAGACCC
AGL	HGLibB_01195	CTTCAGCTGCTAATAGTAAA
AGMAT	HGLibB_01196	CTGGCTCCGGTTGTATCTGT
AGMAT	HGLibB_01197	CTGCACCGGCAGGCGCATCA
AGMAT	HGLibB_01198	CTACAGATACAACCGGAGCC
AGMO	HGLibB_01199	CTTCAGAACTATGATGTGTT
AGMO	HGLibB_01200	TTACCCAGGAAGTATATATC
AGMO	HGLibB_01201	TGTTTGGAATGAAGTTTCAC
AGO1	HGLibB_01202	TACTACCACCCGCTGGGGGG
AGO1	HGLibB_01203	CAGCATTCGCCAGCTCACAA
AGO1	HGLibB_01204	GTTGAGCATCATCTTCCACA
AGO2	HGLibB_01205	TCACAAACAAACTCGATTAC
AGO2	HGLibB_01206	ACCCTTTGGGAATCTGTCAG
AGO2	HGLibB_01207	GGGGCCGGCTCCCGAGTACA
AGO3	HGLibB_01208	GATTGATGTCTACCTCTATG
AGO3	HGLibB_01209	CTACTGTTCTCTCCACAGTT
AGO3	HGLibB_01210	TGCTGTTGCCTTGATCATAG
AGO4	HGLibB_01211	TTAGGTGAAGAGCAACAGTA
AGO4	HGLibB_01212	ACCGGGTCCCAGCGCCTCCA
AGO4	HGLibB_01213	CGCCGCCGCCATGGAGGCGC
AGPAT1	HGLibB_01214	CAGGAGTCATCTTCATCGAC
AGPAT1	HGLibB_01215	ATCCCTGTGTGTGCCGTGCG
AGPAT1	HGLibB_01216	CGCCTTCCATCTTGCAGTGC
AGPAT2	HGLibB_01217	GAGGGTACTCGCAACGACAA
AGPAT2	HGLibB_01218	TCCCCTGCAGCATCATCGGC
AGPAT2	HGLibB_01219	GCTGCGTGCAGATCGCCAAG
AGPAT3	HGLibB_01220	AGCGCGTCCCCTCGCAGTAC
AGPAT3	HGLibB_01221	CTTCCCAAAGCGCTCTACCG
AGPAT3	HGLibB_01222	CTCCAAGGTCCTCGCTAAGA
AGPAT4	HGLibB_01223	GAAAGGGTAGAGCACCAGCG
AGPAT4	HGLibB_01224	TGGAGCCTGTCCGAACGCTT
AGPAT4	HGLibB_01225	ATGGCGAAGCCCTTGGTTCG
AGPAT5	HGLibB_01226	GCAAAGTAACACCCATACAA
AGPAT5	HGLibB_01227	CAAATGCCTGACTAGCTGAA
AGPAT5	HGLibB_01228	AAAAGTCCTTTCAGCTAGTC
AGPAT6	HGLibB_01229	ATGTCAGAGAGCTCGAACTC
AGPAT6	HGLibB_01230	GCGCTCTCACCTGTCATGGT
AGPAT6	HGLibB_01231	TGGGATACTTGCCAAATGGG
AGPAT9	HGLibB_01232	ACCTTCAGGAAAAATTAGTA
AGPAT9	HGLibB_01233	CAGGCAGTACAGACCCCAGA
AGPAT9	HGLibB_01234	AGGGTTACCTTGGCTTTCAT
AGPHD1	HGLibB_01235	CCCCAGCTATTGTATGAAAT
AGPHD1	HGLibB_01236	AGCAAGAGTCCTATACAAGT
AGPHD1	HGLibB_01237	CACTGACTCCACTAACGCAG
AGPS	HGLibB_01238	AGGTGTATCACTAGGATTTA
AGPS	HGLibB_01239	AAATACCCTTGGAGTAAATG
AGPS	HGLibB_01240	CTAGGCAAGAAGTTATGAAA
AGR2	HGLibB_01241	CTCTATATAAATCCAAGACA
AGR2	HGLibB_01242	ATGTCTGAGTCCAGATGAGT
AGR2	HGLibB_01243	CAAGTGATGAATAATCATCA
AGR3	HGLibB_01244	GTTCATCATGCTAAACCTTA
AGR3	HGLibB_01245	GTGCCTAGAATCATGTTTGT
AGR3	HGLibB_01246	GATGGGGAGATGACATCACT
AGRN	HGLibB_01247	TCCGCAGGGTGATCCGCATG
AGRN	HGLibB_01248	TCGCCTGCGCCATGGCCGGC
AGRN	HGLibB_01249	GCAACGAATGCGAGCTGCAG
AGRP	HGLibB_01250	TGCCACGCGAGGAGCCCAGA
AGRP	HGLibB_01251	AGAAGAGGATCTGTTGCAGG
AGRP	HGLibB_01252	GAAGAAGACAACTGCAGAAC
AGT	HGLibB_01253	AATTGAGCAATGACCGCATC
AGT	HGLibB_01254	GCCTCACTATGCCTCTGACC
AGT	HGLibB_01255	AAGATCCTTGCAGCACCAGT
AGTPBP1	HGLibB_01256	TGTACCATTAAGTCCTCATG
AGTPBP1	HGLibB_01257	TGATCTTCTCCAGTTGAGCC
AGTPBP1	HGLibB_01258	ATTTACTCACTTTATAAGAC
AGTR1	HGLibB_01259	GTAGAAACACACTAGCGTAC
AGTR1	HGLibB_01260	ACACAGCTATGGAATACCGC
AGTR1	HGLibB_01261	TCATTGGGTGAACAATAGCC
AGTR2	HGLibB_01262	AGCTGTTGGTGAATCCCAAG
AGTR2	HGLibB_01263	GCTATTAATGACACCCATCC
AGTR2	HGLibB_01264	ATTTCTGGTCAATATTGTCG
AGTRAP	HGLibB_01265	CTCACGGACACGGGCCGCTT
AGTRAP	HGLibB_01266	TGCTGATGTGCACGATGTCC
AGTRAP	HGLibB_01267	AGCTCAATGGTTTCCAGTCT
AGXT	HGLibB_01268	CAACCTGCCTCCTCGCATCA
AGXT	HGLibB_01269	CATGAGCAAGGATATGTACC
AGXT	HGLibB_01270	TGGAGGCCACTACACACTGC
AGXT2	HGLibB_01271	CCTTGGCTACAACCGTGTCC
AGXT2	HGLibB_01272	AAAAGCAGCTCGGCCGCCTG
AGXT2	HGLibB_01273	TGGCTCAGAAGCCAATGAGC
AGXT2L1	HGLibB_01274	CATCAAACATGTACTGCCTC
AGXT2L1	HGLibB_01275	CAGAGTTGCTGAAAGGCGTT
AGXT2L1	HGLibB_01276	TAATCTCAATTAAGGATGAT
AGXT2L2	HGLibB_01277	GATCTAATACCACCACGTCC
AGXT2L2	HGLibB_01278	GTACCTGCATGACAACATCG
AGXT2L2	HGLibB_01279	ATCCAGGTTGCGGAACTTGT
AHCTF1	HGLibB_01280	ATGTTATTTCGTCTTCTCCA
AHCTF1	HGLibB_01281	GAAAAATGGACTTGCTTGCT
AHCTF1	HGLibB_01282	GAGGTAGTAAACTCTATAAC
AHCY	HGLibB_01283	ACGTGGAGATCGATGTCAAG
AHCY	HGLibB_01284	TGTCAATGACTCCGTCACCA
AHCY	HGLibB_01285	CCATCATCTTGTAGAGGTTG
AHCYL1	HGLibB_01286	ACCAAATTCCCCACCAAAAC
AHCYL1	HGLibB_01287	ATCATCAGAGCTATCTGTGT
AHCYL1	HGLibB_01288	CACAGATAGCTCTGATGATG
AHCYL2	HGLibB_01289	AGATGTTGCAGGCAGCCCAT
AHCYL2	HGLibB_01290	CTCTGGGGGCCCAGTGCCGA
AHCYL2	HGLibB_01291	AGCTCAAGGAGAAAAGCCTT
AHDC1	HGLibB_01292	GCGGGTGAACCTGCGACCAG
AHDC1	HGLibB_01293	CTTTCGCTCGCTGCTCGATT
AHDC1	HGLibB_01294	GTTCCGCCGCCCCAGCGATA
AHI1	HGLibB_01295	GACTACACAAGACCTGAAAC
AHI1	HGLibB_01296	TGTAGTACATTGACCATCTC
AHI1	HGLibB_01297	TTCAACTGTGTCACCAGAGA
AHNAK	HGLibB_01298	AGACTGAAACTGCCCCGGCT
AHNAK	HGLibB_01299	GCCCCATGGTGTTCAGCAGC
AHNAK	HGLibB_01300	TCTTTGCATTCCAGTGCTGA
AHNAK2	HGLibB_01301	GATGTGCGACTGCTTCCACA
AHNAK2	HGLibB_01302	TCCTGGTGGAAGCGAGATTC
AHNAK2	HGLibB_01303	GAGGGGCGCACCGCTGCCGG
AHR	HGLibB_01304	AGACCGACTTAATACAGAGT
AHR	HGLibB_01305	TCCGTTTCTTTCAGTAGGGG
AHR	HGLibB_01306	AGTTGTCACTACAGATGCTT
AHRR	HGLibB_01307	GTCTCTTAATGGCTTTGCTC
AHRR	HGLibB_01308	GCCGAGGACGATGATCCCGC
AHRR	HGLibB_01309	GGATACTTTACTGTTTCTGC
AHSA1	HGLibB_01310	ACGGAAGTGAGTAAGCTTGA
AHSA1	HGLibB_01311	TACATCAGCACCCTCAAAAC
AHSA1	HGLibB_01312	TTGACAGGTACTTCTAAGTC
AHSA2	HGLibB_01313	GGTTCAGGCCTCATCTCCAG
AHSA2	HGLibB_01314	ATAAGAAGATCATCATGAAA
AHSA2	HGLibB_01315	AGATGTGGGAACTGGCCAGA
AHSG	HGLibB_01316	TGAGATTGAAATAGACACCC
AHSG	HGLibB_01317	GCAAAATGTGATTCCAGTCC
AHSG	HGLibB_01318	TTCCAGCTGTTGAAACTAGA
AHSP	HGLibB_01319	CAGGCAGATGGCTCTTCTTA
AHSP	HGLibB_01320	GGAGCCCCAAGAGCGAGACA
AHSP	HGLibB_01321	TCGGGAGCTCATGAGACTTC
AICDA	HGLibB_01322	GCCTCTTCACTACGTAGCAC
AICDA	HGLibB_01323	CTTTGGTTATCTTCGCAATA
AICDA	HGLibB_01324	GTAAGTCATCAACCTCATAC
AIDA	HGLibB_01325	ATTAGCAAGACATCTACAAA
AIDA	HGLibB_01326	GTCTCAAGAAGAATTTAAAC
AIDA	HGLibB_01327	TATATGTAAGAATATTCTTT
AIF1	HGLibB_01328	ATCCTCATCACTGCTATATT
AIF1	HGLibB_01329	TCCAAACTGGAAGGCTTCAA
AIF1	HGLibB_01330	CAATATCGCCATTTCCATTA
AIF1L	HGLibB_01331	CCTCCAGGAGGGAAGGCGTT
AIF1L	HGLibB_01332	TTCCTCCTCAGTACTGTGCA
AIF1L	HGLibB_01333	CATGAAATCCTCTGTAGCTG
AIFM1	HGLibB_01334	AATAGCTTCATAGCCAACAT
AIFM1	HGLibB_01335	TGCCTTTACAGAGGGGGTTA
AIFM1	HGLibB_01336	TCTCTTCTTAGGAGTGATTT
AIFM2	HGLibB_01337	TTCTCCAGGTCCAGCGCTCA
AIFM2	HGLibB_01338	AAGTGAAGGAGATCCTCCTC
AIFM2	HGLibB_01339	AGGAGCTCCTGCCCTCCGTC
AIFM3	HGLibB_01340	GGCGCTCCTCCGTGTGGAAG
AIFM3	HGLibB_01341	GGTGAGCACCTCGATGCCAT
AIFM3	HGLibB_01342	CGAGGTGCTCACCGAGGCTC
AIG1	HGLibB_01343	CGCACCATCAGTATCCCAGC
AIG1	HGLibB_01344	CTTTCCAGTCTTCTGACTCG
AIG1	HGLibB_01345	CCTCATCTCGATTAATATAA
AIM1	HGLibB_01346	GCCTCTAGTAAAACGTTTGT
AIM1	HGLibB_01347	CTGTTCAGCAGATGCACGTT
AIM1	HGLibB_01348	ATAATCTTACCTTTCCAGGT
AIM2	HGLibB_01349	CCTTATCCTACCTTAACATG
AIM2	HGLibB_01350	AAAAGTCTCTCCTCATGTTA
AIM2	HGLibB_01351	TTTGACCTAAGTGACAACAC
AIMP1	HGLibB_01352	GAATCATGTTCCTCTTGAAC
AIMP1	HGLibB_01353	GCAGCAAGTTTCTCTACTTA
AIMP1	HGLibB_01354	ACTGAAACAAGAGCTAATTC
AIMP2	HGLibB_01355	TGAACTCACCGTAGCAGACG
AIMP2	HGLibB_01356	GACTTTAACCACCAATGCGC
AIMP2	HGLibB_01357	TTCAGGCACGCTCTTGACCG
AIP	HGLibB_01358	ATCGTGTGCACCATGCGAGA
AIP	HGLibB_01359	GGCAATGGCATCGTAGTACT
AIP	HGLibB_01360	CCTTGCCCACCGCGATGTTG
AIPL1	HGLibB_01361	AGAGCCGATTTCCCTCTCCG
AIPL1	HGLibB_01362	CATGTTCGCCTACCACACGC
AIPL1	HGLibB_01363	AGCTCGATCACAAAGACCAG
AIRE	HGLibB_01364	ACAACCTGGAGCGCTATGGC
AIRE	HGLibB_01365	CGGGACGTCCCCGGAGGACA
AIRE	HGLibB_01366	GAAGCCCCCGGCCGTCCCCA
AJAP1	HGLibB_01367	CATCACCGTCTCCCTCATCA
AJAP1	HGLibB_01368	TAAAAGCTGTTGAATCCACA
AJAP1	HGLibB_01369	AGTGTTCTCACGAGTGCGTC
AJUBA	HGLibB_01370	ACCTGTATCAAGTGCAACAA
AJUBA	HGLibB_01371	GCTGAGAAATGCTGTGTCTG
AJUBA	HGLibB_01372	ACCCGACGGCTCAATCCCCG
AK1	HGLibB_01373	TACCCGCGGGAGGTGCAGCA
AK1	HGLibB_01374	ACCCACCACAAAGATGATCT
AK1	HGLibB_01375	GAAAACCAAGATCATCTTTG
AK2	HGLibB_01376	AATACCTTCCTGTGATTCTT
AK2	HGLibB_01377	CTTCCAGGTGAGTGATGAAA
AK2	HGLibB_01378	CCGGATGCCTTTAGGATACT
AK3	HGLibB_01379	TAGGGCATTGATGACCTGAC
AK3	HGLibB_01380	AAACTCACTGGTAATATTCC
AK3	HGLibB_01381	TGAATTCAATGTTATAGACT
AK4	HGLibB_01382	TTTAATAGAAGTTGGTGAGA
AK4	HGLibB_01383	CACCATCAAGGAGCCAGTGC
AK4	HGLibB_01384	AGGTTATATACCCTTCCGCT
AK5	HGLibB_01385	ATACTAGGTGGTCCAGGAAG
AK5	HGLibB_01386	TTGAAAATTGCAGAACGATA
AK5	HGLibB_01387	GATGCAAATACCTGATGAAG
AK6	HGLibB_01388	ACTATATGAAACCAGCGTTC
AK6	HGLibB_01389	AAGTCTTTCGTACAATACAT
AK6	HGLibB_01390	CTTCCGAACATCCTGCTCAC
AK7	HGLibB_01391	CGATAATCTTCTTCAGTGAA
AK7	HGLibB_01392	ACTTACGGGGTCCAGGGCTT
AK7	HGLibB_01393	CTTATAATAGGAGGATTCTG
AK8	HGLibB_01394	GTGCCCAGGATTGTAATATT
AK8	HGLibB_01395	GAACAGCAGTCTCCTCACCC
AK8	HGLibB_01396	CCAGAAGGCTTTATCTGCAA
AK9	HGLibB_01397	TCCCCAGAAGTCTGTCACTT
AK9	HGLibB_01398	ACTTGTCATAAAGCTAATGT
AK9	HGLibB_01399	GTTTACCATAACTCCTGATT
AKAP1	HGLibB_01400	GTGTGTGCTGCTGCACGAAC
AKAP1	HGLibB_01401	CATCACCGTGGAGGTCATTG
AKAP1	HGLibB_01402	CCTCGATCTCCCAGATGATG
AKAP10	HGLibB_01403	CAGATTGAAGTGCTGACCAG
AKAP10	HGLibB_01404	ACCCAGGTCACCAAAATGAG
AKAP10	HGLibB_01405	GCATTGATTGCAACATGACT
AKAP11	HGLibB_01406	ACAAAAGTTACCTGATTTAG
AKAP11	HGLibB_01407	CTCCTAAGTAAATATGCTAC
AKAP11	HGLibB_01408	AGTGACAAAGTCATCCTCTA
AKAP12	HGLibB_01409	TTGCTCAGCTACGCCATTGA
AKAP12	HGLibB_01410	CACGCCCGTACCTTGGTGGC
AKAP12	HGLibB_01411	TGCCTCGGACCCCGCCACCA
AKAP13	HGLibB_01412	TCCGTCACTGTACAAGTACT
AKAP13	HGLibB_01413	ACATATAAGGGAGCTTGCTG
AKAP13	HGLibB_01414	CAATTCCTAGCAACCAGTGC
AKAP14	HGLibB_01415	TACACAAGACAAGAACTACG
AKAP14	HGLibB_01416	ATTACCTGTGAACTAATGCT
AKAP14	HGLibB_01417	GACTCACGGTGAATTCACTG
AKAP17A_X	HGLibB_01418	GTGATGCCTCAATTAAGAAG
AKAP17A_X	HGLibB_01419	CTTGGCTCTGCTGAGCAGCT
AKAP17A_X	HGLibB_01420	ACACAGGAAACAAAAGGAGC
AKAP17A_Y	HGLibB_01421	GTGATGCCTCAATTAAGAAG
AKAP17A_Y	HGLibB_01422	CTTGGCTCTGCTGAGCAGCT
AKAP17A_Y	HGLibB_01423	ACACAGGAAACAAAAGGAGC
AKAP2	HGLibB_01424	TAATCGAAGAAAGAGCGCAC
AKAP2	HGLibB_01425	GCCTCTTCAGGGGCTAAGTC
AKAP2	HGLibB_01426	TTCTAAGTTACTGTCTTGCA
AKAP3	HGLibB_01427	GACTGGTTACAAAGCCAAAA
AKAP3	HGLibB_01428	CAACTTTGCATACTCCATTT
AKAP3	HGLibB_01429	TCCCCACCGCCTCATTCAGC
AKAP4	HGLibB_01430	AATCTTTATCTTCTACATTC
AKAP4	HGLibB_01431	TGTAGAAGATAAAGATTACA
AKAP4	HGLibB_01432	CCCAGAAGGACAGCAAGATC
AKAP5	HGLibB_01433	AGATGCCTTCACTTAGATCC
AKAP5	HGLibB_01434	ACAGACCCCATTGAATGATC
AKAP5	HGLibB_01435	AACAAAGGCTAAGTCAACCC
AKAP6	HGLibB_01436	CCAGCACTGAGACTCGAAGC
AKAP6	HGLibB_01437	GTGTCTCCAGATACAGTTTA
AKAP6	HGLibB_01438	ACTGTATCTGGAGACACACT
AKAP7	HGLibB_01439	TACCAGAGAATCCATAGTAT
AKAP7	HGLibB_01440	ATTCATAGAAGAACTCCTCC
AKAP7	HGLibB_01441	CATTCCAATCACCAACAAAG
AKAP8	HGLibB_01442	CCCTAAGGTGCATATGGAAC
AKAP8	HGLibB_01443	GAAGGGCTTACCTTGCCAGC
AKAP8	HGLibB_01444	TGTCTGGCAGATGACGCAGC
AKAP8L	HGLibB_01445	CGAGTATGTCGACTGCAAAG
AKAP8L	HGLibB_01446	CACTTTGCAGTCGACATACT
AKAP8L	HGLibB_01447	AGATAGCAAAGCCACCCGCA
AKAP9	HGLibB_01448	TCCATCATCTCTAGATGAGT
AKAP9	HGLibB_01449	TGAACTGCAGTCATCTGCTG
AKAP9	HGLibB_01450	AGCAGATGACTGCAGTTCAG
AKIP1	HGLibB_01451	CTCTGTGATAACGATAGACA
AKIP1	HGLibB_01452	GATATTTGATAGCTGCCTCC
AKIP1	HGLibB_01453	GACTATACTTCAAGTCAGTG
AKIRIN1	HGLibB_01454	GTGGGCTTACCTGGAGAGCT
AKIRIN1	HGLibB_01455	AAGAATATAGTCGTTATCAG
AKIRIN1	HGLibB_01456	ATCCTCAATACCAAACTAGC
AKIRIN2	HGLibB_01457	ATATTGAACACAAAACTTGC
AKIRIN2	HGLibB_01458	CCACTGAGGAGAAATGCATG
AKIRIN2	HGLibB_01459	CCACATGCATTTCTCCTCAG
AKNA	HGLibB_01460	TAGCTGGTCAATGGTGTTCT
AKNA	HGLibB_01461	GCTTACCAGCATGCCCACCC
AKNA	HGLibB_01462	GCCCAACCACAGCATCCACA
AKNAD1	HGLibB_01463	TTGTCACCAACCTCTCAGAA
AKNAD1	HGLibB_01464	TAGTACCTGTGAGAAGTTCT
AKNAD1	HGLibB_01465	ATATTTCAAAAGATATCCCA
AKR1A1	HGLibB_01466	CAAGCACCACCCCGAGGATG
AKR1A1	HGLibB_01467	AATCTGCCGACTGTTGAAGT
AKR1A1	HGLibB_01468	TGACCTCCAGCTGGAGTATC
AKR1B1	HGLibB_01469	CGCCCACGTGTCCAGAATGT
AKR1B1	HGLibB_01470	GGAGCTCTTCATCGTCAGCA
AKR1B1	HGLibB_01471	GACGTCAATGGCCACCTTCA
AKR1B10	HGLibB_01472	TCTTAAACCTTGAATCCCTG
AKR1B10	HGLibB_01473	TCTTTGAGAGACCCCTTGTG
AKR1B10	HGLibB_01474	CATTACCTTTATCATCTTTG
AKR1B15	HGLibB_01475	CATATTACCTTTATCATCTT
AKR1B15	HGLibB_01476	CAACCCGTTGGCCCTTTGAC
AKR1B15	HGLibB_01477	AGTTGTTAGTTGAGTTCACT
AKR1C1	HGLibB_01478	GATCCCACCGAGAAGAACCA
AKR1C1	HGLibB_01479	CTGCCTACCTTTACAGACAC
AKR1C1	HGLibB_01480	CAATTCCCATCGACCAGAGT
AKR1C2	HGLibB_01481	GATCCCATCGAGAAGAACCA
AKR1C2	HGLibB_01482	AGGAATTAGGAGTTATGTTT
AKR1C2	HGLibB_01483	CAATTCCCATCGACCAGAGT
AKR1C3	HGLibB_01484	GTTGAAGTTTGACACCCCAA
AKR1C3	HGLibB_01485	CTTTCACCAACAGATGAAAA
AKR1C3	HGLibB_01486	ACCTCCAAAGCTTTACTTCT
AKR1C4	HGLibB_01487	TCCGAGGAACAGAGCTGTAG
AKR1C4	HGLibB_01488	CCAGGTCATGGAGAAGTGTA
AKR1C4	HGLibB_01489	CACTTTCTTTCAACCACAGA
AKR1D1	HGLibB_01490	TGAACTCACCTTAAAGGCCA
AKR1D1	HGLibB_01491	ATATACCCTAGAGATGAGAA
AKR1D1	HGLibB_01492	CATTTGCCATTCTCATCTCT
AKR1E2	HGLibB_01493	AGGGATCCGTTGCAAGATCA
AKR1E2	HGLibB_01494	TGGACCTCTACCTCATACAC
AKR1E2	HGLibB_01495	AGTAAGCACAGTCGAAGTGC
AKR7A2	HGLibB_01496	CCAAGTGAAAATTGCCACCA
AKR7A2	HGLibB_01497	TGCCGTGGTCAGGTGCGTGT
AKR7A2	HGLibB_01498	ATAGCTGGGCTGAGACCTAC
AKR7A3	HGLibB_01499	TGCTGTGGTCTGGCATATGC
AKR7A3	HGLibB_01500	GCATGTACAATGCCATCACC
AKR7A3	HGLibB_01501	ATTCCTGTACATCTCTGCCC
AKT1	HGLibB_01502	GCCCGTCCTTGTCCAGCATG
AKT1	HGLibB_01503	GCCTGGAGTTCTGCAGGACG
AKT1	HGLibB_01504	ACCGCGTCCTGCAGAACTCC
AKT1S1	HGLibB_01505	AAGTCGCTGGTGTTAAGCCG
AKT1S1	HGLibB_01506	CGGCGGGGGTCTCCTCGCTC
AKT1S1	HGLibB_01507	TCAGACCCCGAGAGTACAGA
AKT2	HGLibB_01508	TCGCCAACAGCCTCAAGCAG
AKT2	HGLibB_01509	CAATGATGACTTCCTTCCGC
AKT2	HGLibB_01510	GACCCCATGGACTACAAGTG
AKT3	HGLibB_01511	GATGTTACCATTGTGAAAGA
AKT3	HGLibB_01512	GCAGTCTGTCTGCTACAGCC
AKT3	HGLibB_01513	AACCCAACCTTCTTTCACAA
AKTIP	HGLibB_01514	CTTAATGCAGAGCGATAAGA
AKTIP	HGLibB_01515	GGTGAAGAGAAGACATTAAC
AKTIP	HGLibB_01516	CTGCAAGAAGAGAGTATTCC
ALAD	HGLibB_01517	CTCTCCAGAGACGTGGTACA
ALAD	HGLibB_01518	GTGATAGGCTGTATGTCATC
ALAD	HGLibB_01519	GGTGGCATTGGCGTATGCCA
ALAS1	HGLibB_01520	AAGTTCTTCAGCAGTCCACT
ALAS1	HGLibB_01521	TACCTGGCATCATCTTAGCC
ALAS1	HGLibB_01522	GATGGCACACAGCTTCCGTC
ALAS2	HGLibB_01523	TATTGGACGCTGTCCCATCC
ALAS2	HGLibB_01524	CCACTGTCCCTTCATGCTGT
ALAS2	HGLibB_01525	CCGACAGCATGAAGGGACAG
ALB	HGLibB_01526	GCTGCAAGTCAAGCTGCCTT
ALB	HGLibB_01527	CTGCTGAAGATACTGAGCAA
ALB	HGLibB_01528	CCCTTGCCCAGACAAGAGTG
ALCAM	HGLibB_01529	TGTCTGCGAAACTGCTCTGC
ALCAM	HGLibB_01530	AGTGCTTTGCTTACAATTTC
ALCAM	HGLibB_01531	CGAAACAGAGCAGCTAAAAA
ALDH16A1	HGLibB_01532	AAATCCTCCACATCATCTCA
ALDH16A1	HGLibB_01533	CCATCATTTACCCACAGCCA
ALDH16A1	HGLibB_01534	CCCATTCTATCCCCCAACCT
ALDH18A1	HGLibB_01535	GCCGCACGCTCTGAGACAGA
ALDH18A1	HGLibB_01536	ATTGTTCTTTCAGATGTAGA
ALDH18A1	HGLibB_01537	TGTTAAAGATAATGATAGCC
ALDH1A1	HGLibB_01538	ACTTACCAATTGGTATTGTA
ALDH1A1	HGLibB_01539	TATACAAGACATGAACCTAT
ALDH1A1	HGLibB_01540	CAGAGCTCCTCCTCAGTTGC
ALDH1A2	HGLibB_01541	CCCATGTAGAGTGCACTGAG
ALDH1A2	HGLibB_01542	GATCTGTCCACACACTCCAA
ALDH1A2	HGLibB_01543	TTTACAAGACATGAACCCAT
ALDH1A3	HGLibB_01544	TACTCACGGCCAAGGTGGCG
ALDH1A3	HGLibB_01545	CGCTCAGCCCGACGTGGACA
ALDH1A3	HGLibB_01546	CTACATGTAACCCTTCAACT
ALDH1B1	HGLibB_01547	GTGAACATCATCACGGGGTA
ALDH1B1	HGLibB_01548	CGGCCCGATCCACATCAGCC
ALDH1B1	HGLibB_01549	GTGATGATGTTCACCACCCC
ALDH1L1	HGLibB_01550	CCAGGGGTGGTCACCAAAGC
ALDH1L1	HGLibB_01551	GCTGGTGAAGAATATTCAGC
ALDH1L1	HGLibB_01552	TGCCCCCTTAAAGAAGTTCG
ALDH1L2	HGLibB_01553	GCGCTCCGGCGCTTCTCCAC
ALDH1L2	HGLibB_01554	TCCTCTCCAGCATGCTGCGG
ALDH1L2	HGLibB_01555	ACCATGGCCTTGATTCCTTC
ALDH2	HGLibB_01556	GCTGAAGAAGTCTCCGTCAA
ALDH2	HGLibB_01557	CTACACACGCCATGAACCTG
ALDH2	HGLibB_01558	GCCCATACCGGAGACATTTG
ALDH3A1	HGLibB_01559	CTACATCCACTCGGAGCCAC
ALDH3A1	HGLibB_01560	TACCATCATCCCCCAGTACC
ALDH3A1	HGLibB_01561	CATGTTCTCACTCAGCTCCG
ALDH3A2	HGLibB_01562	TCAACATCGGTAAGTACTGT
ALDH3A2	HGLibB_01563	CGATGTTGATCCTAAAACCA
ALDH3A2	HGLibB_01564	TGGCTGAATGGTGAGAACGA
ALDH3B1	HGLibB_01565	GCAGCTTCTGCACGACGCAC
ALDH3B1	HGLibB_01566	AGTTCCAGGGCGCAATGATG
ALDH3B1	HGLibB_01567	CCACCCTAACTATCTAATCA
ALDH3B2	HGLibB_01568	AACGAGAGCGATCGCTACAT
ALDH3B2	HGLibB_01569	TGCCCCTGCAGGGAGTTGCG
ALDH3B2	HGLibB_01570	GAAGCCGTCAGAAATCAGCC
ALDH4A1	HGLibB_01571	ATCTGGGCCCGGTCTGCAAT
ALDH4A1	HGLibB_01572	GATGGAAGCCATCCCATGCG
ALDH4A1	HGLibB_01573	GGATGAGGAGGTGTGGACGT
ALDH5A1	HGLibB_01574	CTCTTTATAGCTTGCAAGCC
ALDH5A1	HGLibB_01575	AGACACGCCCTTCTCCGCCC
ALDH5A1	HGLibB_01576	CTGTTCTCGAAAGAATGCCA
ALDH6A1	HGLibB_01577	CCAATGAAGAGCTTTACAGT
ALDH6A1	HGLibB_01578	TGCTGAATACCAGGTGGGAC
ALDH6A1	HGLibB_01579	TGCCTCACAGGTTTCTTCCA
ALDH7A1	HGLibB_01580	CTGGAGGACAACAAGCTGCC
ALDH7A1	HGLibB_01581	CCAAGACCTGTCACAATTGT
ALDH7A1	HGLibB_01582	TAGCATCTTTACCAAAGATC
ALDH8A1	HGLibB_01583	TTCTCTGGCGGCCTTGACCG
ALDH8A1	HGLibB_01584	CTCCCGGTGAAGGAGATCAG
ALDH8A1	HGLibB_01585	GTGCCCCTGATCTCCTTCAC
ALDH9A1	HGLibB_01586	TCGGCTCCAGCATTAGCCTG
ALDH9A1	HGLibB_01587	AAACCTGTTACCTTGGAACT
ALDH9A1	HGLibB_01588	TACATACCTGGCCTTGTGTG
ALDOA	HGLibB_01589	CTTCAGCACACAACGCCACT
ALDOA	HGLibB_01590	CCAACAGGTAGACAAGGGCG
ALDOA	HGLibB_01591	GGTCAGTGCTGGATATTGGT
ALDOB	HGLibB_01592	ATTACCTCTGGTTCAACAAT
ALDOB	HGLibB_01593	TAGCGAGGCTGGATGGACAC
ALDOB	HGLibB_01594	AATATCCTTACCTTGAATGG
ALDOC	HGLibB_01595	TCCCATCAAGTATACCCCAG
ALDOC	HGLibB_01596	CTCCTCTGGGGTATACTTGA
ALDOC	HGLibB_01597	TTTCAGCACACAGCGCCACT
ALG1	HGLibB_01598	CAACCATCCCCTCGTTCTGC
ALG1	HGLibB_01599	TGTTCTGCAAGAGCTCATCA
ALG1	HGLibB_01600	ACAGAACTTCAGAGTCTTGC
ALG10	HGLibB_01601	CTCTCGCAACGCCCGGCTGA
ALG10	HGLibB_01602	GCTCAGTTCACAAATGAGTC
ALG10	HGLibB_01603	GAGTGATCAAACCTGCCATT
ALG10B	HGLibB_01604	AATTCCATGTTTCCAAACTA
ALG10B	HGLibB_01605	GTACCTGGTGTCAGTTGGAG
ALG10B	HGLibB_01606	CTCTCGCAGCGCCCGGCTGA
ALG11	HGLibB_01607	CCTCACGAAGGAGATATAAC
ALG11	HGLibB_01608	GGCCCCCCGAATTGTGTGCA
ALG11	HGLibB_01609	TTAGTGTCAACTAGCAAAAA
ALG12	HGLibB_01610	CCTTCGCCATCATCGTGTTC
ALG12	HGLibB_01611	CAGCTACGTACCTACAGGCA
ALG12	HGLibB_01612	GAACGTCCTGGGGACGACTC
ALG13	HGLibB_01613	CTTCTGGGGGTAGTTGTATG
ALG13	HGLibB_01614	CTCATACAACTACCCCCAGA
ALG13	HGLibB_01615	ACACCTGAAGTTTCATAGTC
ALG14	HGLibB_01616	ACATGGATAACGTTTCTACA
ALG14	HGLibB_01617	TGATAGAGACCCTAGTAACA
ALG14	HGLibB_01618	TGCTGAACCTCCCGGCTTCT
ALG1L	HGLibB_01619	GTTATCACACAGACAAGAGA
ALG1L	HGLibB_01620	CCTAGCAGGGTCGGTGGACC
ALG1L	HGLibB_01621	CTCCTACCACTTGAAGTTCA
ALG2	HGLibB_01622	CCGATATGTTACCAAACTGC
ALG2	HGLibB_01623	CGTGCTGTTCCTCGCCGACG
ALG2	HGLibB_01624	GGACTCGGTTCCCAAGCCGT
ALG3	HGLibB_01625	CTATGACTATACCCAACTGC
ALG3	HGLibB_01626	TTGTACTATGCCACCAGCCG
ALG3	HGLibB_01627	GATCTATCACCAGACCTGCA
ALG5	HGLibB_01628	GGCTAAATGATCTACAGCCT
ALG5	HGLibB_01629	AATCAAATGGCTATAGCATG
ALG5	HGLibB_01630	AGAAAAAGAATCAATTGCTC
ALG6	HGLibB_01631	TTATCATACCATTGTTTGAC
ALG6	HGLibB_01632	AGACTATGATAAGCTGTAAG
ALG6	HGLibB_01633	AAACTTACACATATGCACAT
ALG8	HGLibB_01634	GAGGGAATAATGTCCTGTTG
ALG8	HGLibB_01635	GTTGCCAAGGGAGTCACTGA
ALG8	HGLibB_01636	TTTCTGATTCTGACCACAAC
ALG9	HGLibB_01637	GATGGCCCTCATACTATTTC
ALG9	HGLibB_01638	ACCCATTGCCTTTGATTTGC
ALG9	HGLibB_01639	TAGCTGTCAATGACCACCAC
ALK	HGLibB_01640	TCAGGACCCTAAAGGATGCC
ALK	HGLibB_01641	AGGGTCCTGACCTGCCATTG
ALK	HGLibB_01642	GATCAAGAGCTCTCCATGTG
ALKBH1	HGLibB_01643	GTCAGCAAGTGGCAAGCCTA
ALKBH1	HGLibB_01644	GAAACCTAATGTATGTAACC
ALKBH1	HGLibB_01645	ACTGTTTCACCCAGTGCCAC
ALKBH2	HGLibB_01646	GCCCGAATGTGCCGCCAGCT
ALKBH2	HGLibB_01647	CTGCCTCAGCTTTGCCAAAC
ALKBH2	HGLibB_01648	AAAGTCTCTGCAGGCACCGA
ALKBH3	HGLibB_01649	GAAATCAGCCTGTCACCCAC
ALKBH3	HGLibB_01650	TGTGTTCAAAGAACCTCAGC
ALKBH3	HGLibB_01651	ATTACTTACTCAATCACTCG
ALKBH4	HGLibB_01652	TTCATTTACTGCTCCGACAC
ALKBH4	HGLibB_01653	CTGATCTGCGAGCGGCAGCG
ALKBH4	HGLibB_01654	GTCCATGAGCCGCACCAACT
ALKBH5	HGLibB_01655	GCCGCCGCATCTTCACCTTT
ALKBH5	HGLibB_01656	AGCTGAAGCTACCCCTCCGC
ALKBH5	HGLibB_01657	GGACAAGATTAGATGCACCC
ALKBH6	HGLibB_01658	TCAGGGACATAGTAGATTAC
ALKBH6	HGLibB_01659	ACAACCTGCTCCACTCTGAA
ALKBH6	HGLibB_01660	TTAATGCCCCAAAGCCAAAG
ALKBH7	HGLibB_01661	TGATGTAGCCGCGGGCTTCC
ALKBH7	HGLibB_01662	TCACGGAGATGCGCCGGCCC
ALKBH7	HGLibB_01663	GCTCTCCTCCGTGCACGTGC
ALKBH8	HGLibB_01664	GATAAAGATAAGCCATTATC
ALKBH8	HGLibB_01665	ATGTCTCAGCAAAGTATGCT
ALKBH8	HGLibB_01666	AGGCCTCAAGCCTTACCACC
ALLC	HGLibB_01667	TATTCATGCTCTTTGAAGCA
ALLC	HGLibB_01668	ACCAGGAGGAAAAGGATTCC
ALLC	HGLibB_01669	TTGGGAAATGGATGGATGGC
ALMS1	HGLibB_01670	TTCTTGGTCTTGTGTCAAAC
ALMS1	HGLibB_01671	AATGGACTCTTCCCAAACCT
ALMS1	HGLibB_01672	CTTTGATGAAATAAAGAATC
ALOX12	HGLibB_01673	GTGGTTCTGCGACCGCATCA
ALOX12	HGLibB_01674	GGGCCGCTACCGCATCCGCG
ALOX12	HGLibB_01675	GTTCCTTCTCTCGATGCTTC
ALOX12B	HGLibB_01676	TGTTGGACTGCAAACATTCG
ALOX12B	HGLibB_01677	GAGACGACAGATTTCTTGCC
ALOX12B	HGLibB_01678	CATGGAGGGCATCCCCACCG
ALOX15	HGLibB_01679	TGTCCTTCTAGGCCGCACTG
ALOX15	HGLibB_01680	TGGAAGTACCGGAGTATCTG
ALOX15	HGLibB_01681	TGTTTCTGGAACAGGCCCTG
ALOX15B	HGLibB_01682	AGGTGGAAGGCTTACAACCC
ALOX15B	HGLibB_01683	GACTCCTCCAGAGCCCCTTG
ALOX15B	HGLibB_01684	TGTGCTCCAGCAACAGCGCC
ALOX5	HGLibB_01685	TATCACGGGGTAAATCCTTG
ALOX5	HGLibB_01686	CATTTGGCATCGATGCTCAA
ALOX5	HGLibB_01687	GTGTTTCCAGTTCTTTACGT
ALOX5AP	HGLibB_01688	GGCAGTGTAGACCCGCTCAA
ALOX5AP	HGLibB_01689	ATCAGTCCAGCAAACGCAGC
ALOX5AP	HGLibB_01690	CATTCTGGACCACGCTGATG
ALOXE3	HGLibB_01691	CCTGCAGCGTGTATCGAGTG
ALOXE3	HGLibB_01692	AGAGTTGCGCACCCACGTCT
ALOXE3	HGLibB_01693	CTGCTGCACAGATGCGTCAC
ALPI	HGLibB_01694	ATCCTGGTGGCTGTCACCGT
ALPI	HGLibB_01695	CATTACCTGGGATGACGCCC
ALPI	HGLibB_01696	CTCTCCCTGGGCGTCATCCC
ALPK1	HGLibB_01697	GTATACAGACCGACTGCACC
ALPK1	HGLibB_01698	AGCAGTCTAATAAGCAACAA
ALPK1	HGLibB_01699	GCTTGGCGAATAACCACCTG
ALPK2	HGLibB_01700	ATCCGTGAACTTTGATGCCA
ALPK2	HGLibB_01701	TTCTTATACCAAGTTACCTC
ALPK2	HGLibB_01702	GAAAGGATGAAAGACTCCGA
ALPK3	HGLibB_01703	CCCGGCCACCGGCTATAAAT
ALPK3	HGLibB_01704	CTCCGTATCATCCTTGTACC
ALPK3	HGLibB_01705	AAAATATGAGATCACTCATC
ALPL	HGLibB_01706	CAGCGCCGCCTACGCCCACT
ALPL	HGLibB_01707	GATGCGGGCAGCCGTCACTG
ALPL	HGLibB_01708	CACCTTGGAGAGGGCCACGA
ALPP	HGLibB_01709	CACCGTGTGGGCGTAGGTGC
ALPP	HGLibB_01710	CATCGCCCAGGAAGATGATG
ALPP	HGLibB_01711	CTGGAACCGCGAGGCAGCCG
ALPPL2	HGLibB_01712	GAAGCGGTCCATGGCCAGGA
ALPPL2	HGLibB_01713	CGTCACCCAGGAAGATGATG
ALPPL2	HGLibB_01714	GCCTGGCGGTTCCAGAAGTC
ALS2	HGLibB_01715	CTGCCTGCCAGATATGGACC
ALS2	HGLibB_01716	CAGATGCACAAGAGACCACC
ALS2	HGLibB_01717	TTCCCCCAGGCTCTTAAGAA
ALS2CL	HGLibB_01718	CACCACCATGCAGCTTGTGT
ALS2CL	HGLibB_01719	TGAGTCCTACACAAGCTGCA
ALS2CL	HGLibB_01720	CCCTTCAGCATCACCCAACC
ALS2CR11	HGLibB_01721	AACACAGGAGACGCCAAATT
ALS2CR11	HGLibB_01722	AGTTCTTTATATGAATGCCC
ALS2CR11	HGLibB_01723	ATACATACCACATCCCCAAA
ALS2CR12	HGLibB_01724	CTACCACGCAAGAACTCCAC
ALS2CR12	HGLibB_01725	ACTTACTTTGGGGAAACAAC
ALS2CR12	HGLibB_01726	CTATCAACTTGTTCGGAATC
ALS2CR8	HGLibB_01727	GACCATTGAGAACAATACAC
ALS2CR8	HGLibB_01728	TTAAGAGTCAACCATAATGA
ALS2CR8	HGLibB_01729	TTTCAAGTTGATTTGCTATC
ALX1	HGLibB_01730	CTCCGAATGTCTCCCGTGAA
ALX1	HGLibB_01731	GTCCGAGGCGAGTGAGAATA
ALX1	HGLibB_01732	GTCCATAGCTCTATTCAGTT
ALX3	HGLibB_01733	CCGGAAAGCGGGTCAGCCGC
ALX3	HGLibB_01734	ACTATCCTGATGTGTATGCC
ALX3	HGLibB_01735	GCTTTACCCTGAGCGAGACG
ALX4	HGLibB_01736	ACTACCCAGACGTGTATGCG
ALX4	HGLibB_01737	GCGGAGGGCCGCGATGCTCG
ALX4	HGLibB_01738	TGTTCCCGCGCATACACGTC
ALYREF	HGLibB_01739	CAAAACAACTTCCCGACAAG
ALYREF	HGLibB_01740	TTCCTTGCTAGCGTAAACAG
ALYREF	HGLibB_01741	GACGCCGTTGTACTGCTTCA
AMACR	HGLibB_01742	TGGCCACGATATCAACTATT
AMACR	HGLibB_01743	GTATGCCCCGCTGAATCTCC
AMACR	HGLibB_01744	AAGCCAAATAGTTGATATCG
AMBN	HGLibB_01745	TTGATAGACAATGAGACAGT
AMBN	HGLibB_01746	GCACTGCAAAACTCATTTCC
AMBN	HGLibB_01747	GAGATTAAACACACTTTCTC
AMBP	HGLibB_01748	GCCCGACAACATCCAAGTGC
AMBP	HGLibB_01749	TTCTAGGAAAGGTGTCTGTG
AMBP	HGLibB_01750	TATGAGAAAACAGATACTGA
AMBRA1	HGLibB_01751	ACCGAGCTCCACGCAATGCC
AMBRA1	HGLibB_01752	TTTCATGAACGTGGACAGCC
AMBRA1	HGLibB_01753	CTACTCACTCTTCTGTTAAC
AMD1	HGLibB_01754	GACCACCTTGTTTGTTAATC
AMD1	HGLibB_01755	CCATTCATCGAATACCCACA
AMD1	HGLibB_01756	ATTTAGGTACTTATATACTC
AMDHD1	HGLibB_01757	ACTCTTTCACCAGCCCATAC
AMDHD1	HGLibB_01758	GAAGAAATAATTGACTGCTC
AMDHD1	HGLibB_01759	TGTCTTTGAATAACATCAGC
AMDHD2	HGLibB_01760	GGGTTCGGGGGTTGCCCTCG
AMDHD2	HGLibB_01761	GATCTGCACGTCGATGAATC
AMDHD2	HGLibB_01762	CGCCGTGCGACAGGATCCTC
AMELX	HGLibB_01763	AGGTGCTTACCCCTTTGAAG
AMELX	HGLibB_01764	TTTGTAGAACTCACATTCTC
AMELX	HGLibB_01765	TAGCTGAAGTTGATATAACC
AMELY	HGLibB_01766	AGGTGCTCACCCCTTTGAAG
AMELY	HGLibB_01767	TAAAAGCTACCACCTCATCC
AMELY	HGLibB_01768	TAGCTGAAGTTGATATAACC
AMER1	HGLibB_01769	CAGGGAGGCCTATACTCGAG
AMER1	HGLibB_01770	CCTCTGGAGAAGCGTTATGA
AMER1	HGLibB_01771	GGCCTTGGTAGAATCGACTA
AMER2	HGLibB_01772	CCAGTAGCCCTCGTCGCTGT
AMER2	HGLibB_01773	AGGCCGGCGGCAAACAAAAG
AMER2	HGLibB_01774	CGGAGCTGGCGCGTCCGTGG
AMER3	HGLibB_01775	ATAGTAGCCCTCGTCACTTG
AMER3	HGLibB_01776	CCTGCTCGCCGGAGAGAGCA
AMER3	HGLibB_01777	CCAGAGCTTCGACTCGCTCA
AMFR	HGLibB_01778	TCTTCGAGTGAGTGAGAGAC
AMFR	HGLibB_01779	AGTCTCTTCTTGTGACAGTG
AMFR	HGLibB_01780	AGCGAGGCCGTTAGCTGGTC
AMH	HGLibB_01781	GTTAGCGGTGGACCGCCCTG
AMH	HGLibB_01782	CCACCGCTAACACCAGGTAG
AMH	HGLibB_01783	ACTCCCGGCTGAGTACCGCC
AMHR2	HGLibB_01784	CAGCAAGATGCTAGGGTCTT
AMHR2	HGLibB_01785	GGCATTACTTCCCACAGCTG
AMHR2	HGLibB_01786	ATTGCAGAAGTCAGTGCCAC
AMICA1	HGLibB_01787	TAGATACTTCGAGGCTCTTC
AMICA1	HGLibB_01788	TGCGGAAAATGTCCCCCACC
AMICA1	HGLibB_01789	GTCACCAGGAGAGCACGCCA
AMIGO1	HGLibB_01790	CAGGACAGCTAACCACGGCT
AMIGO1	HGLibB_01791	CACCCCCACCGTGACCCGAG
AMIGO1	HGLibB_01792	CTTCTCTGATACGCCCATTG
AMIGO2	HGLibB_01793	AGGGCATCCTAAAGTCCACG
AMIGO2	HGLibB_01794	GAGAGCCCTCCAAACGCTGA
AMIGO2	HGLibB_01795	ACGATTACACCTGTCGCCTG
AMIGO3	HGLibB_01796	CCAGCGCATCTAGTTCGTTG
AMIGO3	HGLibB_01797	TCACGTTGTACTCGTGCGTC
AMIGO3	HGLibB_01798	GGAAGAGCACCTGTACGCGC
AMMECR1	HGLibB_01799	AGACCATAGACTCCTTATTG
AMMECR1	HGLibB_01800	CTCCGATTACTAATGAATTC
AMMECR1	HGLibB_01801	TTCTTTCAGGTGGGTGTACA
AMMECR1L	HGLibB_01802	GGGCGGGACAAGCGGCTTCG
AMMECR1L	HGLibB_01803	CACACGAATGAATCCCGCAT
AMMECR1L	HGLibB_01804	TTTCTATAGGTAGGGGTCCA
AMN	HGLibB_01805	CGGCCTTACCATGTCTGAGA
AMN	HGLibB_01806	AGGTCACGCCGTCTCAGACA
AMN	HGLibB_01807	CGCAGAGCTGCAGCCACAGC
AMN1	HGLibB_01808	CTGCTAAAGATCATCGATTT
AMN1	HGLibB_01809	TGCTGCAATCTCACTGACGA
AMN1	HGLibB_01810	AAGTCCAAACTCTAGATCTA
AMOT	HGLibB_01811	AGAGGATCTCAACCATCTGC
AMOT	HGLibB_01812	CTTCTCTGCAAGCTGCTTGT
AMOT	HGLibB_01813	CAACAAGCAGCTTGCAGAGA
AMOTL1	HGLibB_01814	GTCAGCACGCCAAGAACCGC
AMOTL1	HGLibB_01815	CGTAGTAACCCTGAAGTTCC
AMOTL1	HGLibB_01816	TCCAGATGCCTTTGCGATTG
AMOTL2	HGLibB_01817	CACCGACTTGGCAGGCCGCA
AMOTL2	HGLibB_01818	CAGAGCCTCCTCCAAGCGTG
AMOTL2	HGLibB_01819	CCGTGCTGAGGGAGAATGCC
AMPD1	HGLibB_01820	ACTGTGCTATCCTAGAATCA
AMPD1	HGLibB_01821	ATGCCTCTGTTCAAACTCCC
AMPD1	HGLibB_01822	GCAAGCACACATATTCCATC
AMPD2	HGLibB_01823	CCTGGAGGAGATCGTGCACG
AMPD2	HGLibB_01824	GGTGCCGTTCACAGACCTGC
AMPD2	HGLibB_01825	GGCTGACGTCAATGTGCTGA
AMPD3	HGLibB_01826	AGTTGAAGAGTAACCCCCAC
AMPD3	HGLibB_01827	ATTCCAGAAAGTTCAGTCGC
AMPD3	HGLibB_01828	CAACTCCAAATACAACCCTG
AMPH	HGLibB_01829	TGATTGCTGCTAAATATCCT
AMPH	HGLibB_01830	CTTCTTGCCGTTTGAAGTTC
AMPH	HGLibB_01831	AAATTAGGTCCTCCAAAAGC
AMT	HGLibB_01832	TAGTGACCGGGTGAAGCTGA
AMT	HGLibB_01833	CTTCCCCAGACCAAGATACT
AMT	HGLibB_01834	TTGACAGGTACTGTGACTAG
AMTN	HGLibB_01835	TCACTTACCAGATGCAGATC
AMTN	HGLibB_01836	TTACCTGATTTGACTGCTGT
AMTN	HGLibB_01837	AGTGTGAGCATCTGTGTTAA
AMY1A	HGLibB_01838	TTTCTAGGTTCGTATTTATG
AMY1A	HGLibB_01839	CGTACCTCCTGGTAAATGAA
AMY1A	HGLibB_01840	GTCAGAGATTGTCGTCTGTC
AMY1B	HGLibB_01841	TTAAAATCCCATCCAGAATA
AMY1B	HGLibB_01842	GTCAGAGATTGTCGTCTGTC
AMY1B	HGLibB_01843	CGTACCTCCTGGTAAATGAA
AMY1C	HGLibB_01844	TTCACAACCCTTTCAGACCT
AMY1C	HGLibB_01845	TTAAAATCCCATCCAGAATA
AMY1C	HGLibB_01846	TTTCTAGGTTCGTATTTATG
AMY2A	HGLibB_01847	TTTCTAGGTTCGTATTTATG
AMY2A	HGLibB_01848	TGTACCTCCTGGTAAATGAA
AMY2A	HGLibB_01849	GTCAGAGATTGTCGTCTGAC
AMY2B	HGLibB_01850	GTGCATAATTTATAGCTAAC
AMY2B	HGLibB_01851	TTCACAACCCTTTCAGACCT
AMY2B	HGLibB_01852	TTAAAATCCCATCCAGAATA
AMZ1	HGLibB_01853	GGAGCCAGTCGAAGCCCGTG
AMZ1	HGLibB_01854	GTCTGACCTGTACCCCCATG
AMZ1	HGLibB_01855	GGTACAGGTCAGACAGTGTG
AMZ2	HGLibB_01856	ATCTTTACCCAAGAGACTCG
AMZ2	HGLibB_01857	TGGGGATATTCAGCTTTGCC
AMZ2	HGLibB_01858	CTTGTTACAGAAACAGGAAC
ANAPC1	HGLibB_01859	TTACCTCTGATTTGACTCTC
ANAPC1	HGLibB_01860	TTCAAAATGTGCATTCTGTG
ANAPC1	HGLibB_01861	AATGAATACCTGGGTGAACC
ANAPC10	HGLibB_01862	CTGACCCCAAGCAGTTGGAA
ANAPC10	HGLibB_01863	AGCAAGATCTCAGTCAGAGT
ANAPC10	HGLibB_01864	ATTTAGTGAACATCCAATTC
ANAPC11	HGLibB_01865	CGTGCATCTGAGTAGTGAAC
ANAPC11	HGLibB_01866	ACGGCGTGGCCACTTGGCTC
ANAPC11	HGLibB_01867	TACTCAGATGCACGTCTCCT
ANAPC13	HGLibB_01868	AGAAGACAAGCTGCCTTATG
ANAPC13	HGLibB_01869	CCTGAACCTGAACAAGACAA
ANAPC13	HGLibB_01870	ATTCTCATGGAGGTACTGTA
ANAPC15	HGLibB_01871	TGTCTACCTAGATCATCCAC
ANAPC15	HGLibB_01872	CACAGAGTCTCAGTCACACG
ANAPC15	HGLibB_01873	CCACCAGCACTATGATGACG
ANAPC16	HGLibB_01874	GTCAGTGGAAGTTCTGTCAC
ANAPC16	HGLibB_01875	TCTCAGACCTTGCCCCACCA
ANAPC16	HGLibB_01876	AGCTGGTTTGGTAGAAGAGC
ANAPC2	HGLibB_01877	AGCCTATCCGCCGCTACCTG
ANAPC2	HGLibB_01878	AGGAGCGCTCGTACTCGCCC
ANAPC2	HGLibB_01879	GCGCGTGCTGGACCCTTCCA
ANAPC4	HGLibB_01880	CTCCAGTTTCCTGTATGCAT
ANAPC4	HGLibB_01881	CAAAGCAATGAGATCCCGCT
ANAPC4	HGLibB_01882	CGACCTGTTTCCCATCCTTC
ANAPC5	HGLibB_01883	GCTCCGCGTGTAGCTCTGCG
ANAPC5	HGLibB_01884	GTTTCTGCGTCACATGATCT
ANAPC5	HGLibB_01885	AAGAACTTGATGTATCTGTA
ANAPC7	HGLibB_01886	GATCCCATCAAGTATAGCAA
ANAPC7	HGLibB_01887	TGCTGTGAGTAAGTATACCA
ANAPC7	HGLibB_01888	CAAGAGCAATCAGTACCATC
ANG	HGLibB_01889	TTTGTTGTTGGTCTTCGTGC
ANG	HGLibB_01890	ATTGACTGATCCAAGTGGAC
ANG	HGLibB_01891	GGGTCTGACCCCACCGACCC
ANGEL1	HGLibB_01892	TAGGTCCCCGCACAAGATGA
ANGEL1	HGLibB_01893	GGAACCCTCTCTGCGAATGA
ANGEL1	HGLibB_01894	GCTAGTCCTTTATCTATAAG
ANGEL2	HGLibB_01895	GTACCCAGTGATTCCAAACT
ANGEL2	HGLibB_01896	TATACTTTCACAAGATTTAC
ANGEL2	HGLibB_01897	AGCAGAGATCAGGCCAAGTT
ANGPT1	HGLibB_01898	GAACTGCATTCTGCTGTATC
ANGPT1	HGLibB_01899	GCTGACAGATGTTGAGACCC
ANGPT1	HGLibB_01900	AAGTTGCTTCTCTAGCTTGT
ANGPT2	HGLibB_01901	GAGCTGAAGTTCAAGTCTCG
ANGPT2	HGLibB_01902	TTTGCAGGCCTACTGTGACA
ANGPT2	HGLibB_01903	AAGAACTGAATTATTCACCG
ANGPT4	HGLibB_01904	GATCCGCAAGCTGACCGACA
ANGPT4	HGLibB_01905	CTTCCTGGGCTTCGTTGCAT
ANGPT4	HGLibB_01906	TGTCCAATGCAACGAAGCCC
ANGPTL1	HGLibB_01907	AACAGCCAACAGTATACTCC
ANGPTL1	HGLibB_01908	AACTGCGCCCACTTTCATAA
ANGPTL1	HGLibB_01909	TGAATTCTATAGACTGCGCC
ANGPTL2	HGLibB_01910	GCTACCAGGACGGAGTCTAC
ANGPTL2	HGLibB_01911	ATTTACTGGCTGACGAACCA
ANGPTL2	HGLibB_01912	CATTGACGGCGAATACTGGC
ANGPTL3	HGLibB_01913	TAAGACCATGTCCCAACTGA
ANGPTL3	HGLibB_01914	TGTACCACCATTTATAACAG
ANGPTL3	HGLibB_01915	TTGTTTATATTGGTCTTCCA
ANGPTL4	HGLibB_01916	CCAAGCCTGCCCGAAGAAAG
ANGPTL4	HGLibB_01917	AACAGCTCCTGGCAATCCCT
ANGPTL4	HGLibB_01918	AGGCGGCTGACATTGTGAGC
ANGPTL5	HGLibB_01919	GTAGTTAACATTGTAGAAGA
ANGPTL5	HGLibB_01920	AAGTAATGATACTGTTTGTA
ANGPTL5	HGLibB_01921	TACATTTAAGAATAAGAGTG
ANGPTL6	HGLibB_01922	CTGAACCATCTTGCCTCCGC
ANGPTL6	HGLibB_01923	GGCCAAGCCGCAGGCGGTAG
ANGPTL6	HGLibB_01924	GGCTTCGGTAGTGGCCGCCG
ANGPTL7	HGLibB_01925	CAGAAGAACTACCGCATCTC
ANGPTL7	HGLibB_01926	ACGGTCACTCAGACCTCCGC
ANGPTL7	HGLibB_01927	GGAACTACACTGGCAATGTG
ANHX	HGLibB_01928	CCTGGCGTGCGCCCGTGTCC
ANHX	HGLibB_01929	CTGCGTTGTCCAGGAGATGC
ANHX	HGLibB_01930	TCCAGAGCTGCACTAACTCC
ANK1	HGLibB_01931	AGATATTAACACCTGTAACC
ANK1	HGLibB_01932	TTGCATCTGGCTTCTAAGGA
ANK1	HGLibB_01933	TCTTTACAGAATGGGTTGAA
ANK2	HGLibB_01934	AATGACCACCATGTTGCAAA
ANK2	HGLibB_01935	CTTAGTGGCAGAATCCACAG
ANK2	HGLibB_01936	CTGAGACTGTGCATTAATAT
ANK3	HGLibB_01937	TTATTCACGAAGCTCTAGAA
ANK3	HGLibB_01938	CTGAGATTGTGCATTGACAT
ANK3	HGLibB_01939	GAAGAAACTTGACAACTTCC
ANKAR	HGLibB_01940	ATAATCTTTGCTGTAGTCTC
ANKAR	HGLibB_01941	TCAGCTAAAATGCAGTATGT
ANKAR	HGLibB_01942	AGGTTTGACTGATATTACAA
ANKDD1A	HGLibB_01943	GGCTGTGCTGCAGCGACTTG
ANKDD1A	HGLibB_01944	ACGCACGTGGTTTCTGGCCC
ANKDD1A	HGLibB_01945	GGGGAACACTGCCCTTCATC
ANKDD1B	HGLibB_01946	CTTATCAGCAACATCCACCC
ANKDD1B	HGLibB_01947	TCTTGCTTAAACACAAGGCC
ANKDD1B	HGLibB_01948	CAGTAATTCACCTTGCAGCC
ANKEF1	HGLibB_01949	GCTCTGATCGCCCTTGAACA
ANKEF1	HGLibB_01950	ATATGCCTTTGCAACGTCCA
ANKEF1	HGLibB_01951	TTCAACAGGGCATAGTGCCA
ANKFN1	HGLibB_01952	GATTCGCTTGCTTTGCACAG
ANKFN1	HGLibB_01953	CCTCAACACACCTAACAGCG
ANKFN1	HGLibB_01954	TTACCAGTTTATGCTGTTCG
ANKFY1	HGLibB_01955	ACAGTAGTTCATCAGTGTGC
ANKFY1	HGLibB_01956	CATTCAGCTCCTCTGCCGTC
ANKFY1	HGLibB_01957	AGCATTGTCATCGTCACCTC
ANKH	HGLibB_01958	CAAAGCCGTCCTGTGTATGG
ANKH	HGLibB_01959	GAAGTTCACCTTCGTCTGCA
ANKH	HGLibB_01960	CGTGCTCACCAGTTTGTTGC
ANKHD1	HGLibB_01961	CCCATTAGAACCTAAGTCAC
ANKHD1	HGLibB_01962	TCTTATGTCAGCATTTCGCA
ANKHD1	HGLibB_01963	AAAGTACTCACCTATGAATC
ANKHD1-EIF4EBP3	HGLibB_01964	CCCATTAGAACCTAAGTCAC
ANKHD1-EIF4EBP3	HGLibB_01965	ACCTTCTCAAGATCAGTCTC
ANKHD1-EIF4EBP3	HGLibB_01966	ACCTGAGACTGATCTTGAGA
ANKIB1	HGLibB_01967	TTACATTATGCTGCTAGACA
ANKIB1	HGLibB_01968	TTGTGCACATTCCGTTTATT
ANKIB1	HGLibB_01969	GAAGCTTTACTTCGAGCTCA
ANKK1	HGLibB_01970	ACCTCTCGATGTACTGCATC
ANKK1	HGLibB_01971	CAAGCCGGGCAACATACTCC
ANKK1	HGLibB_01972	GGTCCCAGCAGCGTTTCATC
ANKLE2	HGLibB_01973	TGCTGCTGATCGCTGTGCGG
ANKLE2	HGLibB_01974	ATTTGATTGTAAAAAACTCA
ANKLE2	HGLibB_01975	AACTTACAAGCAAAATGCAA
ANKMY1	HGLibB_01976	GAAGGTTGACAATGTCGTTG
ANKMY1	HGLibB_01977	ATCTGAGCACTTGTTCACGT
ANKMY1	HGLibB_01978	TGTTCAACCCAAACTCCCCC
ANKMY2	HGLibB_01979	GAATGTTCGTGTCAACTGTT
ANKMY2	HGLibB_01980	TTATATGCTGCATGCATTAG
ANKMY2	HGLibB_01981	GCAATGGTTCACATAAAGAA
ANKRA2	HGLibB_01982	TCAGGGAGAGATGCTCTATC
ANKRA2	HGLibB_01983	ATCTGTGTAGCCTTTACTAC
ANKRA2	HGLibB_01984	CCAGAGTCAGTTTCAATTGT
ANKRD1	HGLibB_01985	GAAAAGCGAGAAACAACGAG
ANKRD1	HGLibB_01986	AGAGCAGCCTTCAGAAACGT
ANKRD1	HGLibB_01987	AACTAAAGTTCCAGTTGTAA
ANKRD10	HGLibB_01988	CGTGAGCCCCATTCGCCACA
ANKRD10	HGLibB_01989	AGAGCGAGCTGCCTTGTGAA
ANKRD10	HGLibB_01990	CACTCAACGTCTCCACCACA
ANKRD11	HGLibB_01991	CGGCCGTCATCTGCATGAGA
ANKRD11	HGLibB_01992	CCACCTGCTGGCGCTCGGAG
ANKRD11	HGLibB_01993	GAGCAGAAGGACTCGGACAC
ANKRD12	HGLibB_01994	GAAGAACGAGATTCAGACAC
ANKRD12	HGLibB_01995	ACAGCAAGAGACAACAGTCC
ANKRD12	HGLibB_01996	TCATATACCTTTCTTCCATA
ANKRD13A	HGLibB_01997	GAGCACTCGTTCGAGCCATT
ANKRD13A	HGLibB_01998	CATTCCCATCATTGACCTAA
ANKRD13A	HGLibB_01999	TGTGACAAAAGAAAATCGCC
[truncated: 56,029 more rows]
